# Supplementary material for: Discovery of epi-Enprioline as a Novel Drug for the Treatment of Vincristine Resistant Neuroblastoma
Source: Int J Mol Sci. 2020 Sep 8;21(18):6577. doi: 10.3390/ijms21186577 (PMC7556009; doi:10.3390/ijms21186577)
Supplement: Supplementary file 1 [file ijms-21-06577-s001.zip]

Archive with 5 entries (4 files):
- supplementary-for conversion/
- supplementary-for conversion/ijms-896429-supplementary.pdf
- supplementary-for conversion/Suppl video 1_VCR.avi
- supplementary-for conversion/Suppl video 2_PDX.avi
- supplementary-for conversion/Table S1.xlsx
