# Supplementary material for: Discovery of epi-Enprioline as a Novel Drug for the Treatment of Vincristine Resistant Neuroblastoma
Source: Int J Mol Sci. 2020 Sep 8;21(18):6577. doi: 10.3390/ijms21186577 (PMC7556009; doi:10.3390/ijms21186577)
Supplement: Supplementary file 1 [file ijms-21-06577-s001.zip › supplementary-for conversion/Table S1.xlsx]

## Sheet: Be2c_VCR_vs_Control
geneset	description	link	C	O	E	R	PValue	FDR	overlapGene	OverlapGene_UserID	GO_Class	Contrast	LOG10_P
GO:0031099	regeneration	http://amigo.geneontology.org/amigo/term/GO:0031099	166	9	0.265469	33.9022	2.61102e-12	2.23216e-08	595;1019;1026;1719;1956;2066;2950;3482;5467	CDK4;CDKN1A;DHFR;EGFR;ERBB4;GSTP1;IGF2R;PPARD;CCND1	BP	Be2c_VCR_vs_Control	7.65127
GO:0031100	animal organ regeneration	http://amigo.geneontology.org/amigo/term/GO:0031100	74	6	0.118342	50.7006	1.549e-09	4.90635e-06	595;1019;1026;1956;2950;3482	CDK4;CDKN1A;EGFR;GSTP1;IGF2R;CCND1	BP	Be2c_VCR_vs_Control	5.30924
GO:0000082	G1/S transition of mitotic cell cycle	http://amigo.geneontology.org/amigo/term/GO:0000082	229	8	0.36622	21.8448	1.72173e-09	4.90635e-06	595;898;1019;1026;1543;1719;1956;7157	CDK4;CDKN1A;CYP1A1;DHFR;EGFR;CCND1;TP53;CCNE1	BP	Be2c_VCR_vs_Control	5.30924
GO:0044843	cell cycle G1/S phase transition	http://amigo.geneontology.org/amigo/term/GO:0044843	241	8	0.38541	20.7571	2.57593e-09	5.15033e-06	595;898;1019;1026;1543;1719;1956;7157	CDK4;CDKN1A;CYP1A1;DHFR;EGFR;CCND1;TP53;CCNE1	BP	Be2c_VCR_vs_Control	5.28816
GO:0048145	regulation of fibroblast proliferation	http://amigo.geneontology.org/amigo/term/GO:0048145	84	6	0.134334	44.6648	3.36309e-09	5.15033e-06	1019;1026;1956;2950;4609;7157	CDK4;CDKN1A;EGFR;GSTP1;MYC;TP53	BP	Be2c_VCR_vs_Control	5.28816
GO:0048144	fibroblast proliferation	http://amigo.geneontology.org/amigo/term/GO:0048144	85	6	0.135933	44.1394	3.61469e-09	5.15033e-06	1019;1026;1956;2950;4609;7157	CDK4;CDKN1A;EGFR;GSTP1;MYC;TP53	BP	Be2c_VCR_vs_Control	5.28816
GO:0033273	response to vitamin	http://amigo.geneontology.org/amigo/term/GO:0033273	90	6	0.143929	41.6872	5.11871e-09	6.2514e-06	595;1543;1956;2950;5467;5914	CYP1A1;EGFR;GSTP1;PPARD;RARA;CCND1	BP	Be2c_VCR_vs_Control	5.20402
GO:0006915	apoptotic process	http://amigo.geneontology.org/amigo/term/GO:0006915	1782	15	2.8498	5.26353	8.91104e-09	8.68178e-06	324;1019;1026;1956;2066;2950;3482;4609;5467;5914;5915;7153;7157;7507;81037	CDK4;CDKN1A;EGFR;ERBB4;GSTP1;APC;IGF2R;MYC;PPARD;RARA;RARB;TOP2A;TP53;XPA;CLPTM1L	BP	Be2c_VCR_vs_Control	5.06139
GO:0051726	regulation of cell cycle	http://amigo.geneontology.org/amigo/term/GO:0051726	977	12	1.56243	7.68034	9.13979e-09	8.68178e-06	324;595;898;1019;1026;1543;1956;4609;5914;7153;7155;7157	CDK4;CDKN1A;CYP1A1;EGFR;APC;MYC;RARA;CCND1;TOP2A;TOP2B;TP53;CCNE1	BP	Be2c_VCR_vs_Control	5.06139
GO:0012501	programmed cell death	http://amigo.geneontology.org/amigo/term/GO:0012501	1802	15	2.88178	5.20511	1.03946e-08	8.88631e-06	324;1019;1026;1956;2066;2950;3482;4609;5467;5914;5915;7153;7157;7507;81037	CDK4;CDKN1A;EGFR;ERBB4;GSTP1;APC;IGF2R;MYC;PPARD;RARA;RARB;TOP2A;TP53;XPA;CLPTM1L	BP	Be2c_VCR_vs_Control	5.05128
GO:0044772	mitotic cell cycle phase transition	http://amigo.geneontology.org/amigo/term/GO:0044772	454	9	0.726043	12.396	1.95454e-08	1.51903e-05	324;595;898;1019;1026;1543;1719;1956;7157	CDK4;CDKN1A;CYP1A1;DHFR;EGFR;APC;CCND1;TP53;CCNE1	BP	Be2c_VCR_vs_Control	4.81843
GO:0008219	cell death	http://amigo.geneontology.org/amigo/term/GO:0008219	1916	15	3.06409	4.89542	2.41511e-08	1.72056e-05	324;1019;1026;1956;2066;2950;3482;4609;5467;5914;5915;7153;7157;7507;81037	CDK4;CDKN1A;EGFR;ERBB4;GSTP1;APC;IGF2R;MYC;PPARD;RARA;RARB;TOP2A;TP53;XPA;CLPTM1L	BP	Be2c_VCR_vs_Control	4.76433
GO:0033993	response to lipid	http://amigo.geneontology.org/amigo/term/GO:0033993	860	11	1.37532	7.99812	3.16389e-08	1.80621e-05	595;898;1019;1026;1543;1956;2950;3482;5467;5914;5915	CDK4;CDKN1A;CYP1A1;EGFR;GSTP1;IGF2R;PPARD;RARA;RARB;CCND1;CCNE1	BP	Be2c_VCR_vs_Control	4.74323
GO:0044770	cell cycle phase transition	http://amigo.geneontology.org/amigo/term/GO:0044770	481	9	0.769221	11.7001	3.21752e-08	1.80621e-05	324;595;898;1019;1026;1543;1719;1956;7157	CDK4;CDKN1A;CYP1A1;DHFR;EGFR;APC;CCND1;TP53;CCNE1	BP	Be2c_VCR_vs_Control	4.74323
GO:0007346	regulation of mitotic cell cycle	http://amigo.geneontology.org/amigo/term/GO:0007346	484	9	0.774019	11.6276	3.39448e-08	1.80621e-05	324;595;1019;1026;1543;1956;7153;7155;7157	CDK4;CDKN1A;CYP1A1;EGFR;APC;CCND1;TOP2A;TOP2B;TP53	BP	Be2c_VCR_vs_Control	4.74323
GO:0009411	response to UV	http://amigo.geneontology.org/amigo/term/GO:0009411	124	6	0.198302	30.2568	3.5414e-08	1.80621e-05	595;1026;1956;4609;7157;7507	CDKN1A;EGFR;MYC;CCND1;TP53;XPA	BP	Be2c_VCR_vs_Control	4.74323
GO:0042981	regulation of apoptotic process	http://amigo.geneontology.org/amigo/term/GO:0042981	1373	13	2.19572	5.92061	3.84116e-08	1.80621e-05	324;1019;1026;1956;2066;2950;3482;4609;5467;5914;5915;7153;7157	CDK4;CDKN1A;EGFR;ERBB4;GSTP1;APC;IGF2R;MYC;PPARD;RARA;RARB;TOP2A;TP53	BP	Be2c_VCR_vs_Control	4.74323
GO:0045930	negative regulation of mitotic cell cycle	http://amigo.geneontology.org/amigo/term/GO:0045930	219	7	0.350228	19.987	3.86912e-08	1.80621e-05	324;595;1026;1956;7153;7155;7157	CDKN1A;EGFR;APC;CCND1;TOP2A;TOP2B;TP53	BP	Be2c_VCR_vs_Control	4.74323
GO:1903047	mitotic cell cycle process	http://amigo.geneontology.org/amigo/term/GO:1903047	882	11	1.41051	7.79862	4.10333e-08	1.80621e-05	324;595;898;1019;1026;1543;1719;1956;7153;7155;7157	CDK4;CDKN1A;CYP1A1;DHFR;EGFR;APC;CCND1;TOP2A;TOP2B;TP53;CCNE1	BP	Be2c_VCR_vs_Control	4.74323
GO:0043067	regulation of programmed cell death	http://amigo.geneontology.org/amigo/term/GO:0043067	1384	13	2.21331	5.87355	4.22554e-08	1.80621e-05	324;1019;1026;1956;2066;2950;3482;4609;5467;5914;5915;7153;7157	CDK4;CDKN1A;EGFR;ERBB4;GSTP1;APC;IGF2R;MYC;PPARD;RARA;RARB;TOP2A;TP53	BP	Be2c_VCR_vs_Control	4.74323
GO:0014070	response to organic cyclic compound	http://amigo.geneontology.org/amigo/term/GO:0014070	899	11	1.43769	7.65115	4.99246e-08	1.99955e-05	595;898;1019;1026;1543;1719;1956;2950;5467;5914;5915	CDK4;CDKN1A;CYP1A1;DHFR;EGFR;GSTP1;PPARD;RARA;RARB;CCND1;CCNE1	BP	Be2c_VCR_vs_Control	4.69907
GO:0045786	negative regulation of cell cycle	http://amigo.geneontology.org/amigo/term/GO:0045786	508	9	0.8124	11.0783	5.14564e-08	1.99955e-05	324;595;1019;1026;1956;4609;7153;7155;7157	CDK4;CDKN1A;EGFR;APC;MYC;CCND1;TOP2A;TOP2B;TP53	BP	Be2c_VCR_vs_Control	4.69907
GO:0048545	response to steroid hormone	http://amigo.geneontology.org/amigo/term/GO:0048545	375	8	0.599705	13.3399	8.07835e-08	3.00269e-05	595;898;1026;1956;2950;5467;5914;5915	CDKN1A;EGFR;GSTP1;PPARD;RARA;RARB;CCND1;CCNE1	BP	Be2c_VCR_vs_Control	4.52249
GO:0010941	regulation of cell death	http://amigo.geneontology.org/amigo/term/GO:0010941	1482	13	2.37003	5.48516	9.54005e-08	3.39825e-05	324;1019;1026;1956;2066;2950;3482;4609;5467;5914;5915;7153;7157	CDK4;CDKN1A;EGFR;ERBB4;GSTP1;APC;IGF2R;MYC;PPARD;RARA;RARB;TOP2A;TP53	BP	Be2c_VCR_vs_Control	4.46875
GO:0042127	regulation of cell proliferation	http://amigo.geneontology.org/amigo/term/GO:0042127	1501	13	2.40042	5.41572	1.10945e-07	3.64829e-05	324;405;595;1019;1026;1956;2066;2950;4609;5467;5914;5915;7157	CDK4;CDKN1A;EGFR;ERBB4;GSTP1;APC;ARNT;MYC;PPARD;RARA;RARB;CCND1;TP53	BP	Be2c_VCR_vs_Control	4.43791
GO:0000278	mitotic cell cycle	http://amigo.geneontology.org/amigo/term/GO:0000278	972	11	1.55443	7.07653	1.10955e-07	3.64829e-05	324;595;898;1019;1026;1543;1719;1956;7153;7155;7157	CDK4;CDKN1A;CYP1A1;DHFR;EGFR;APC;CCND1;TOP2A;TOP2B;TP53;CCNE1	BP	Be2c_VCR_vs_Control	4.43791
GO:0007093	mitotic cell cycle checkpoint	http://amigo.geneontology.org/amigo/term/GO:0007093	152	6	0.24308	24.6832	1.19334e-07	3.67768e-05	324;595;1026;7153;7155;7157	CDKN1A;APC;CCND1;TOP2A;TOP2B;TP53	BP	Be2c_VCR_vs_Control	4.43443
GO:0031667	response to nutrient levels	http://amigo.geneontology.org/amigo/term/GO:0031667	395	8	0.631689	12.6645	1.20453e-07	3.67768e-05	595;1026;1543;1956;2950;5467;5914;7157	CDKN1A;CYP1A1;EGFR;GSTP1;PPARD;RARA;CCND1;TP53	BP	Be2c_VCR_vs_Control	4.43443
GO:0043068	positive regulation of programmed cell death	http://amigo.geneontology.org/amigo/term/GO:0043068	564	9	0.901956	9.97831	1.25831e-07	3.70942e-05	324;1019;1026;2066;3482;4609;5915;7153;7157	CDK4;CDKN1A;ERBB4;APC;IGF2R;MYC;RARB;TOP2A;TP53	BP	Be2c_VCR_vs_Control	4.43069
GO:0010942	positive regulation of cell death	http://amigo.geneontology.org/amigo/term/GO:0010942	594	9	0.949932	9.47436	1.95509e-07	5.42957e-05	324;1019;1026;2066;3482;4609;5915;7153;7157	CDK4;CDKN1A;ERBB4;APC;IGF2R;MYC;RARB;TOP2A;TP53	BP	Be2c_VCR_vs_Control	4.26523
GO:0022402	cell cycle process	http://amigo.geneontology.org/amigo/term/GO:0022402	1288	12	2.05979	5.82585	1.96885e-07	5.42957e-05	324;595;898;1019;1026;1543;1719;1956;4609;7153;7155;7157	CDK4;CDKN1A;CYP1A1;DHFR;EGFR;APC;MYC;CCND1;TOP2A;TOP2B;TP53;CCNE1	BP	Be2c_VCR_vs_Control	4.26523
GO:0009991	response to extracellular stimulus	http://amigo.geneontology.org/amigo/term/GO:0009991	425	8	0.679665	11.7705	2.11006e-07	5.63716e-05	595;1026;1543;1956;2950;5467;5914;7157	CDKN1A;CYP1A1;EGFR;GSTP1;PPARD;RARA;CCND1;TP53	BP	Be2c_VCR_vs_Control	4.24894
GO:0008283	cell proliferation	http://amigo.geneontology.org/amigo/term/GO:0008283	1918	14	3.06729	4.56429	2.34215e-07	6.06758e-05	324;405;595;1019;1026;1543;1956;2066;2950;4609;5467;5914;5915;7157	CDK4;CDKN1A;CYP1A1;EGFR;ERBB4;GSTP1;APC;ARNT;MYC;PPARD;RARA;RARB;CCND1;TP53	BP	Be2c_VCR_vs_Control	4.21698
GO:0007584	response to nutrient	http://amigo.geneontology.org/amigo/term/GO:0007584	173	6	0.276664	21.687	2.56822e-07	6.45755e-05	595;1543;1956;2950;5467;5914	CYP1A1;EGFR;GSTP1;PPARD;RARA;CCND1	BP	Be2c_VCR_vs_Control	4.18993
GO:0008284	positive regulation of cell proliferation	http://amigo.geneontology.org/amigo/term/GO:0008284	825	10	1.31935	7.57949	2.7108e-07	6.62133e-05	405;595;1019;1026;1956;2066;4609;5467;5914;5915	CDK4;CDKN1A;EGFR;ERBB4;ARNT;MYC;PPARD;RARA;RARB;CCND1	BP	Be2c_VCR_vs_Control	4.17905
GO:0008285	negative regulation of cell proliferation	http://amigo.geneontology.org/amigo/term/GO:0008285	626	9	1.00111	8.99005	3.04898e-07	7.24048e-05	324;1026;2066;2950;4609;5467;5914;5915;7157	CDKN1A;ERBB4;GSTP1;APC;MYC;PPARD;RARA;RARB;TP53	BP	Be2c_VCR_vs_Control	4.14023
GO:1901990	regulation of mitotic cell cycle phase transition	http://amigo.geneontology.org/amigo/term/GO:1901990	301	7	0.481363	14.542	3.38228e-07	7.8149e-05	324;595;1019;1026;1543;1956;7157	CDK4;CDKN1A;CYP1A1;EGFR;APC;CCND1;TP53	BP	Be2c_VCR_vs_Control	4.10708
GO:0042325	regulation of phosphorylation	http://amigo.geneontology.org/amigo/term/GO:0042325	1363	12	2.17973	5.50528	3.65253e-07	8.21722e-05	324;405;595;898;1019;1026;1956;2066;2950;4609;7157;9961	CDK4;CDKN1A;EGFR;ERBB4;GSTP1;APC;ARNT;MYC;CCND1;TP53;CCNE1;MVP	BP	Be2c_VCR_vs_Control	4.08527
GO:0007049	cell cycle	http://amigo.geneontology.org/amigo/term/GO:0007049	1684	13	2.69307	4.8272	4.29134e-07	9.40684e-05	324;595;898;1019;1026;1543;1719;1956;4609;5914;7153;7155;7157	CDK4;CDKN1A;CYP1A1;DHFR;EGFR;APC;MYC;RARA;CCND1;TOP2A;TOP2B;TP53;CCNE1	BP	Be2c_VCR_vs_Control	4.02656
GO:1901987	regulation of cell cycle phase transition	http://amigo.geneontology.org/amigo/term/GO:1901987	322	7	0.514946	13.5936	5.33084e-07	0.000113933	324;595;1019;1026;1543;1956;7157	CDK4;CDKN1A;CYP1A1;EGFR;APC;CCND1;TP53	BP	Be2c_VCR_vs_Control	3.94335
GO:0044774	mitotic DNA integrity checkpoint	http://amigo.geneontology.org/amigo/term/GO:0044774	104	5	0.166318	30.0629	5.74711e-07	0.000117909	595;1026;7153;7155;7157	CDKN1A;CCND1;TOP2A;TOP2B;TP53	BP	Be2c_VCR_vs_Control	3.92845
GO:0045787	positive regulation of cell cycle	http://amigo.geneontology.org/amigo/term/GO:0045787	326	7	0.521343	13.4269	5.7927e-07	0.000117909	595;1019;1026;1543;1956;5914;7157	CDK4;CDKN1A;CYP1A1;EGFR;RARA;CCND1;TP53	BP	Be2c_VCR_vs_Control	3.92845
GO:0051338	regulation of transferase activity	http://amigo.geneontology.org/amigo/term/GO:0051338	930	10	1.48727	6.72374	8.19333e-07	0.000160291	324;595;898;1019;1026;1956;2950;4609;7157;9961	CDK4;CDKN1A;EGFR;GSTP1;APC;MYC;CCND1;TP53;CCNE1;MVP	BP	Be2c_VCR_vs_Control	3.79509
GO:0009636	response to toxic substance	http://amigo.geneontology.org/amigo/term/GO:0009636	211	6	0.337434	17.7813	8.24986e-07	0.000160291	1019;1026;1543;1719;2950;7507	CDK4;CDKN1A;CYP1A1;DHFR;GSTP1;XPA	BP	Be2c_VCR_vs_Control	3.79509
GO:0071407	cellular response to organic cyclic compound	http://amigo.geneontology.org/amigo/term/GO:0071407	520	8	0.831591	9.62012	9.75072e-07	0.000185242	898;1019;1543;1956;2950;5467;5914;5915	CDK4;CYP1A1;EGFR;GSTP1;PPARD;RARA;RARB;CCNE1	BP	Be2c_VCR_vs_Control	3.73226
GO:0000075	cell cycle checkpoint	http://amigo.geneontology.org/amigo/term/GO:0000075	221	6	0.353426	16.9767	1.08122e-06	0.000200942	324;595;1026;7153;7155;7157	CDKN1A;APC;CCND1;TOP2A;TOP2B;TP53	BP	Be2c_VCR_vs_Control	3.69693
GO:0048146	positive regulation of fibroblast proliferation	http://amigo.geneontology.org/amigo/term/GO:0048146	53	4	0.0847583	47.193	1.42657e-06	0.000259485	1019;1026;1956;4609	CDK4;CDKN1A;EGFR;MYC	BP	Be2c_VCR_vs_Control	3.58589
GO:0001889	liver development	http://amigo.geneontology.org/amigo/term/GO:0001889	128	5	0.204699	24.4261	1.61108e-06	0.000285917	595;1543;1956;3482;5914	CYP1A1;EGFR;IGF2R;RARA;CCND1	BP	Be2c_VCR_vs_Control	3.54376
GO:0001932	regulation of protein phosphorylation	http://amigo.geneontology.org/amigo/term/GO:0001932	1272	11	2.0342	5.40754	1.6565e-06	0.000285917	324;595;898;1019;1026;1956;2066;2950;4609;7157;9961	CDK4;CDKN1A;EGFR;ERBB4;GSTP1;APC;MYC;CCND1;TP53;CCNE1;MVP	BP	Be2c_VCR_vs_Control	3.54376
GO:0043065	positive regulation of apoptotic process	http://amigo.geneontology.org/amigo/term/GO:0043065	559	8	0.89396	8.94895	1.67836e-06	0.000285917	324;1019;2066;3482;4609;5915;7153;7157	CDK4;ERBB4;APC;IGF2R;MYC;RARB;TOP2A;TP53	BP	Be2c_VCR_vs_Control	3.54376
GO:0007050	cell cycle arrest	http://amigo.geneontology.org/amigo/term/GO:0007050	239	6	0.382212	15.6981	1.70567e-06	0.000285917	324;595;1019;1026;4609;7157	CDK4;CDKN1A;APC;MYC;CCND1;TP53	BP	Be2c_VCR_vs_Control	3.54376
GO:0071383	cellular response to steroid hormone stimulus	http://amigo.geneontology.org/amigo/term/GO:0071383	240	6	0.383811	15.6327	1.74755e-06	0.000285979	898;1956;2950;5467;5914;5915	EGFR;GSTP1;PPARD;RARA;RARB;CCNE1	BP	Be2c_VCR_vs_Control	3.54367
GO:0019220	regulation of phosphate metabolic process	http://amigo.geneontology.org/amigo/term/GO:0019220	1580	12	2.52676	4.74917	1.79606e-06	0.000285979	324;405;595;898;1019;1026;1956;2066;2950;4609;7157;9961	CDK4;CDKN1A;EGFR;ERBB4;GSTP1;APC;ARNT;MYC;CCND1;TP53;CCNE1;MVP	BP	Be2c_VCR_vs_Control	3.54367
GO:0061008	hepaticobiliary system development	http://amigo.geneontology.org/amigo/term/GO:0061008	131	5	0.209497	23.8667	1.8064e-06	0.000285979	595;1543;1956;3482;5914	CYP1A1;EGFR;IGF2R;RARA;CCND1	BP	Be2c_VCR_vs_Control	3.54367
GO:0051174	regulation of phosphorus metabolic process	http://amigo.geneontology.org/amigo/term/GO:0051174	1593	12	2.54755	4.71042	1.96013e-06	0.000304675	324;405;595;898;1019;1026;1956;2066;2950;4609;7157;9961	CDK4;CDKN1A;EGFR;ERBB4;GSTP1;APC;ARNT;MYC;CCND1;TP53;CCNE1;MVP	BP	Be2c_VCR_vs_Control	3.51616
GO:2000045	regulation of G1/S transition of mitotic cell cycle	http://amigo.geneontology.org/amigo/term/GO:2000045	135	5	0.215894	23.1595	2.09534e-06	0.000319875	595;1026;1543;1956;7157	CDKN1A;CYP1A1;EGFR;CCND1;TP53	BP	Be2c_VCR_vs_Control	3.49502
GO:0042493	response to drug	http://amigo.geneontology.org/amigo/term/GO:0042493	401	7	0.641284	10.9156	2.31139e-06	0.00034572	595;1019;1026;1543;1956;4609;7157	CDK4;CDKN1A;CYP1A1;EGFR;MYC;CCND1;TP53	BP	Be2c_VCR_vs_Control	3.46128
GO:0043066	negative regulation of apoptotic process	http://amigo.geneontology.org/amigo/term/GO:0043066	799	9	1.27777	7.04352	2.34551e-06	0.00034572	1026;1956;2066;2950;4609;5467;5914;5915;7157	CDKN1A;EGFR;ERBB4;GSTP1;MYC;PPARD;RARA;RARB;TP53	BP	Be2c_VCR_vs_Control	3.46128
GO:0033189	response to vitamin A	http://amigo.geneontology.org/amigo/term/GO:0033189	17	3	0.0271866	110.348	2.43253e-06	0.000352469	1543;5467;5914	CYP1A1;PPARD;RARA	BP	Be2c_VCR_vs_Control	3.45288
GO:0031399	regulation of protein modification process	http://amigo.geneontology.org/amigo/term/GO:0031399	1629	12	2.60512	4.60632	2.48649e-06	0.000354284	324;405;595;898;1019;1026;1956;2066;2950;4609;7157;9961	CDK4;CDKN1A;EGFR;ERBB4;GSTP1;APC;ARNT;MYC;CCND1;TP53;CCNE1;MVP	BP	Be2c_VCR_vs_Control	3.45065
GO:0043069	negative regulation of programmed cell death	http://amigo.geneontology.org/amigo/term/GO:0043069	810	9	1.29536	6.94786	2.62591e-06	0.000368015	1026;1956;2066;2950;4609;5467;5914;5915;7157	CDKN1A;EGFR;ERBB4;GSTP1;MYC;PPARD;RARA;RARB;TP53	BP	Be2c_VCR_vs_Control	3.43414
GO:1902806	regulation of cell cycle G1/S phase transition	http://amigo.geneontology.org/amigo/term/GO:1902806	147	5	0.235084	21.269	3.18584e-06	0.000439287	595;1026;1543;1956;7157	CDKN1A;CYP1A1;EGFR;CCND1;TP53	BP	Be2c_VCR_vs_Control	3.35725
GO:0009725	response to hormone	http://amigo.geneontology.org/amigo/term/GO:0009725	832	9	1.33054	6.76415	3.27486e-06	0.000441317	595;898;1019;1026;1956;2950;5467;5914;5915	CDK4;CDKN1A;EGFR;GSTP1;PPARD;RARA;RARB;CCND1;CCNE1	BP	Be2c_VCR_vs_Control	3.35525
GO:0009628	response to abiotic stimulus	http://amigo.geneontology.org/amigo/term/GO:0009628	1084	10	1.73355	5.76852	3.30381e-06	0.000441317	405;595;1019;1026;1543;1956;4609;5467;7157;7507	CDK4;CDKN1A;CYP1A1;EGFR;ARNT;MYC;PPARD;CCND1;TP53;XPA	BP	Be2c_VCR_vs_Control	3.35525
GO:2000377	regulation of reactive oxygen species metabolic process	http://amigo.geneontology.org/amigo/term/GO:2000377	150	5	0.239882	20.8436	3.51795e-06	0.000462691	1026;1719;1956;2950;7157	CDKN1A;DHFR;EGFR;GSTP1;TP53	BP	Be2c_VCR_vs_Control	3.33471
GO:0034644	cellular response to UV	http://amigo.geneontology.org/amigo/term/GO:0034644	67	4	0.107147	37.3318	3.67788e-06	0.000476397	1026;4609;7157;7507	CDKN1A;MYC;TP53;XPA	BP	Be2c_VCR_vs_Control	3.32203
GO:0033554	cellular response to stress	http://amigo.geneontology.org/amigo/term/GO:0033554	1720	12	2.75065	4.36261	4.41992e-06	0.000563969	324;405;595;1026;1719;1956;2950;4609;5467;7153;7157;7507	CDKN1A;DHFR;EGFR;GSTP1;APC;ARNT;MYC;PPARD;CCND1;TOP2A;TP53;XPA	BP	Be2c_VCR_vs_Control	3.24874
GO:0009416	response to light stimulus	http://amigo.geneontology.org/amigo/term/GO:0009416	286	6	0.457375	13.1183	4.8143e-06	0.000597931	595;1026;1956;4609;7157;7507	CDKN1A;EGFR;MYC;CCND1;TP53;XPA	BP	Be2c_VCR_vs_Control	3.22335
GO:0031570	DNA integrity checkpoint	http://amigo.geneontology.org/amigo/term/GO:0031570	160	5	0.255874	19.5409	4.82597e-06	0.000597931	595;1026;7153;7155;7157	CDKN1A;CCND1;TOP2A;TOP2B;TP53	BP	Be2c_VCR_vs_Control	3.22335
GO:0060548	negative regulation of cell death	http://amigo.geneontology.org/amigo/term/GO:0060548	880	9	1.40731	6.39519	5.18843e-06	0.000633656	1026;1956;2066;2950;4609;5467;5914;5915;7157	CDKN1A;EGFR;ERBB4;GSTP1;MYC;PPARD;RARA;RARB;TP53	BP	Be2c_VCR_vs_Control	3.19815
GO:0036296	response to increased oxygen levels	http://amigo.geneontology.org/amigo/term/GO:0036296	22	3	0.0351827	85.2692	5.4798e-06	0.00065065	1019;1026;1543	CDK4;CDKN1A;CYP1A1	BP	Be2c_VCR_vs_Control	3.18665
GO:0055093	response to hyperoxia	http://amigo.geneontology.org/amigo/term/GO:0055093	22	3	0.0351827	85.2692	5.4798e-06	0.00065065	1019;1026;1543	CDK4;CDKN1A;CYP1A1	BP	Be2c_VCR_vs_Control	3.18665
GO:0090322	regulation of superoxide metabolic process	http://amigo.geneontology.org/amigo/term/GO:0090322	24	3	0.0383811	78.1635	7.18675e-06	0.000839398	1719;1956;2950	DHFR;EGFR;GSTP1	BP	Be2c_VCR_vs_Control	3.07603
GO:0071216	cellular response to biotic stimulus	http://amigo.geneontology.org/amigo/term/GO:0071216	174	5	0.278263	17.9686	7.26746e-06	0.000839398	1019;2950;5467;5914;7157	CDK4;GSTP1;PPARD;RARA;TP53	BP	Be2c_VCR_vs_Control	3.07603
GO:0070482	response to oxygen levels	http://amigo.geneontology.org/amigo/term/GO:0070482	308	6	0.492558	12.1813	7.36401e-06	0.000839398	405;1019;1026;1543;5467;7157	CDK4;CDKN1A;CYP1A1;ARNT;PPARD;TP53	BP	Be2c_VCR_vs_Control	3.07603
GO:0000079	regulation of cyclin-dependent protein serine/threonine kinase activity	http://amigo.geneontology.org/amigo/term/GO:0000079	81	4	0.129536	30.8794	7.86307e-06	0.000884492	324;595;1026;1956	CDKN1A;EGFR;APC;CCND1	BP	Be2c_VCR_vs_Control	3.05331
GO:0001101	response to acid chemical	http://amigo.geneontology.org/amigo/term/GO:0001101	313	6	0.500554	11.9867	8.07429e-06	0.000893571	1019;1719;1956;2950;3482;5914	CDK4;DHFR;EGFR;GSTP1;IGF2R;RARA	BP	Be2c_VCR_vs_Control	3.04887
GO:0006468	protein phosphorylation	http://amigo.geneontology.org/amigo/term/GO:0006468	1824	12	2.91696	4.11387	8.18094e-06	0.000893571	324;595;898;1019;1026;1956;2066;2950;4609;5914;7157;9961	CDK4;CDKN1A;EGFR;ERBB4;GSTP1;APC;MYC;RARA;CCND1;TP53;CCNE1;MVP	BP	Be2c_VCR_vs_Control	3.04887
GO:1904029	regulation of cyclin-dependent protein kinase activity	http://amigo.geneontology.org/amigo/term/GO:1904029	82	4	0.131135	30.5028	8.25735e-06	0.000893571	324;595;1026;1956	CDKN1A;EGFR;APC;CCND1	BP	Be2c_VCR_vs_Control	3.04887
GO:0044702	single organism reproductive process	http://amigo.geneontology.org/amigo/term/GO:0044702	1204	10	1.92545	5.19359	8.46133e-06	0.000904199	405;595;898;1543;1956;3482;5467;5914;7153;7155	CYP1A1;EGFR;IGF2R;ARNT;PPARD;RARA;CCND1;TOP2A;TOP2B;CCNE1	BP	Be2c_VCR_vs_Control	3.04374
GO:2000379	positive regulation of reactive oxygen species metabolic process	http://amigo.geneontology.org/amigo/term/GO:2000379	83	4	0.132735	30.1353	8.66605e-06	0.000914643	1026;1956;2950;7157	CDKN1A;EGFR;GSTP1;TP53	BP	Be2c_VCR_vs_Control	3.03875
GO:0032392	DNA geometric change	http://amigo.geneontology.org/amigo/term/GO:0032392	85	4	0.135933	29.4262	9.52803e-06	0.000993355	7153;7155;7157;7507	TOP2A;TOP2B;TP53;XPA	BP	Be2c_VCR_vs_Control	3.0029
GO:0040007	growth	http://amigo.geneontology.org/amigo/term/GO:0040007	950	9	1.51925	5.92397	9.67516e-06	0.000996542	1019;1026;1956;2066;5467;5914;5915;7157;7507	CDK4;CDKN1A;EGFR;ERBB4;PPARD;RARA;RARB;TP53;XPA	BP	Be2c_VCR_vs_Control	3.0015
GO:0009719	response to endogenous stimulus	http://amigo.geneontology.org/amigo/term/GO:0009719	1536	11	2.45639	4.47811	1.04484e-05	0.00106338	595;898;1019;1026;1719;1956;2066;2950;5467;5914;5915	CDK4;CDKN1A;DHFR;EGFR;ERBB4;GSTP1;PPARD;RARA;RARB;CCND1;CCNE1	BP	Be2c_VCR_vs_Control	2.97331
GO:0045859	regulation of protein kinase activity	http://amigo.geneontology.org/amigo/term/GO:0045859	717	8	1.14664	6.97693	1.0596e-05	0.00106571	324;595;898;1019;1026;1956;2950;9961	CDK4;CDKN1A;EGFR;GSTP1;APC;CCND1;CCNE1;MVP	BP	Be2c_VCR_vs_Control	2.97236
GO:0071396	cellular response to lipid	http://amigo.geneontology.org/amigo/term/GO:0071396	518	7	0.828392	8.4501	1.24296e-05	0.00122897	898;1019;1956;2950;5467;5914;5915	CDK4;EGFR;GSTP1;PPARD;RARA;RARB;CCNE1	BP	Be2c_VCR_vs_Control	2.91046
GO:0010557	positive regulation of macromolecule biosynthetic process	http://amigo.geneontology.org/amigo/term/GO:0010557	1565	11	2.50277	4.39513	1.25068e-05	0.00122897	405;898;1019;1956;2066;4609;5467;5914;5915;7153;7157	CDK4;EGFR;ERBB4;ARNT;MYC;PPARD;RARA;RARB;TOP2A;TP53;CCNE1	BP	Be2c_VCR_vs_Control	2.91046
GO:0048147	negative regulation of fibroblast proliferation	http://amigo.geneontology.org/amigo/term/GO:0048147	30	3	0.0479764	62.5308	1.43246e-05	0.0013916	2950;4609;7157	GSTP1;MYC;TP53	BP	Be2c_VCR_vs_Control	2.85648
GO:0046822	regulation of nucleocytoplasmic transport	http://amigo.geneontology.org/amigo/term/GO:0046822	207	5	0.331037	15.1041	1.68668e-05	0.00162016	1026;1956;2066;4794;7157	CDKN1A;EGFR;ERBB4;NFKBIE;TP53	BP	Be2c_VCR_vs_Control	2.79044
GO:0006974	cellular response to DNA damage stimulus	http://amigo.geneontology.org/amigo/term/GO:0006974	767	8	1.2266	6.52211	1.7314e-05	0.00164464	324;595;1026;1956;4609;7153;7157;7507	CDKN1A;EGFR;APC;MYC;CCND1;TOP2A;TP53;XPA	BP	Be2c_VCR_vs_Control	2.78393
GO:0043549	regulation of kinase activity	http://amigo.geneontology.org/amigo/term/GO:0043549	772	8	1.23459	6.47987	1.81496e-05	0.00170507	324;595;898;1019;1026;1956;2950;9961	CDK4;CDKN1A;EGFR;GSTP1;APC;CCND1;CCNE1;MVP	BP	Be2c_VCR_vs_Control	2.76826
GO:0010628	positive regulation of gene expression	http://amigo.geneontology.org/amigo/term/GO:0010628	1632	11	2.60992	4.2147	1.86763e-05	0.00171146	405;898;1019;1956;2066;4609;5467;5914;5915;7153;7157	CDK4;EGFR;ERBB4;ARNT;MYC;PPARD;RARA;RARB;TOP2A;TP53;CCNE1	BP	Be2c_VCR_vs_Control	2.76663
GO:0045893	positive regulation of transcription, DNA-templated	http://amigo.geneontology.org/amigo/term/GO:0045893	1318	10	2.10776	4.74437	1.88183e-05	0.00171146	405;898;1956;2066;4609;5467;5914;5915;7153;7157	EGFR;ERBB4;ARNT;MYC;PPARD;RARA;RARB;TOP2A;TP53;CCNE1	BP	Be2c_VCR_vs_Control	2.76663
GO:1903508	positive regulation of nucleic acid-templated transcription	http://amigo.geneontology.org/amigo/term/GO:1903508	1318	10	2.10776	4.74437	1.88183e-05	0.00171146	405;898;1956;2066;4609;5467;5914;5915;7153;7157	EGFR;ERBB4;ARNT;MYC;PPARD;RARA;RARB;TOP2A;TP53;CCNE1	BP	Be2c_VCR_vs_Control	2.76663
GO:1904031	positive regulation of cyclin-dependent protein kinase activity	http://amigo.geneontology.org/amigo/term/GO:1904031	33	3	0.052774	56.8462	1.91888e-05	0.00172679	595;1026;1956	CDKN1A;EGFR;CCND1	BP	Be2c_VCR_vs_Control	2.76276
GO:0010564	regulation of cell cycle process	http://amigo.geneontology.org/amigo/term/GO:0010564	555	7	0.887563	7.88676	1.94359e-05	0.00173081	324;595;1019;1026;1543;1956;7157	CDK4;CDKN1A;CYP1A1;EGFR;APC;CCND1;TP53	BP	Be2c_VCR_vs_Control	2.76175
GO:0022414	reproductive process	http://amigo.geneontology.org/amigo/term/GO:0022414	1331	10	2.12855	4.69803	2.05096e-05	0.00179207	405;595;898;1543;1956;3482;5467;5914;7153;7155	CYP1A1;EGFR;IGF2R;ARNT;PPARD;RARA;CCND1;TOP2A;TOP2B;CCNE1	BP	Be2c_VCR_vs_Control	2.74665
GO:0000003	reproduction	http://amigo.geneontology.org/amigo/term/GO:0000003	1333	10	2.13175	4.69098	2.07811e-05	0.00179207	405;595;898;1543;1956;3482;5467;5914;7153;7155	CYP1A1;EGFR;IGF2R;ARNT;PPARD;RARA;CCND1;TOP2A;TOP2B;CCNE1	BP	Be2c_VCR_vs_Control	2.74665
GO:0010165	response to X-ray	http://amigo.geneontology.org/amigo/term/GO:0010165	34	3	0.0543732	55.1742	2.10235e-05	0.00179207	595;1026;7157	CDKN1A;CCND1;TP53	BP	Be2c_VCR_vs_Control	2.74665
GO:0071364	cellular response to epidermal growth factor stimulus	http://amigo.geneontology.org/amigo/term/GO:0071364	34	3	0.0543732	55.1742	2.10235e-05	0.00179207	1956;2066;2950	EGFR;ERBB4;GSTP1	BP	Be2c_VCR_vs_Control	2.74665
GO:0010948	negative regulation of cell cycle process	http://amigo.geneontology.org/amigo/term/GO:0010948	217	5	0.347029	14.408	2.11719e-05	0.00179207	324;595;1019;1026;7157	CDK4;CDKN1A;APC;CCND1;TP53	BP	Be2c_VCR_vs_Control	2.74665
GO:1902680	positive regulation of RNA biosynthetic process	http://amigo.geneontology.org/amigo/term/GO:1902680	1340	10	2.14295	4.66648	2.17564e-05	0.00182348	405;898;1956;2066;4609;5467;5914;5915;7153;7157	EGFR;ERBB4;ARNT;MYC;PPARD;RARA;RARB;TOP2A;TP53;CCNE1	BP	Be2c_VCR_vs_Control	2.7391
GO:0071156	regulation of cell cycle arrest	http://amigo.geneontology.org/amigo/term/GO:0071156	106	4	0.169517	23.5965	2.28504e-05	0.00189658	595;1019;1026;7157	CDK4;CDKN1A;CCND1;TP53	BP	Be2c_VCR_vs_Control	2.72203
GO:0071482	cellular response to light stimulus	http://amigo.geneontology.org/amigo/term/GO:0071482	107	4	0.171116	23.376	2.3712e-05	0.00194917	1026;4609;7157;7507	CDKN1A;MYC;TP53;XPA	BP	Be2c_VCR_vs_Control	2.71015
GO:0002933	lipid hydroxylation	http://amigo.geneontology.org/amigo/term/GO:0002933	5	2	0.00799606	250.123	2.45201e-05	0.00199641	1543;1577	CYP1A1;CYP3A5	BP	Be2c_VCR_vs_Control	2.69975
GO:0031328	positive regulation of cellular biosynthetic process	http://amigo.geneontology.org/amigo/term/GO:0031328	1692	11	2.70587	4.06524	2.63185e-05	0.00212261	405;898;1019;1956;2066;4609;5467;5914;5915;7153;7157	CDK4;EGFR;ERBB4;ARNT;MYC;PPARD;RARA;RARB;TOP2A;TP53;CCNE1	BP	Be2c_VCR_vs_Control	2.67313
GO:0072593	reactive oxygen species metabolic process	http://amigo.geneontology.org/amigo/term/GO:0072593	228	5	0.36462	13.7129	2.685e-05	0.00214524	1026;1719;1956;2950;7157	CDKN1A;DHFR;EGFR;GSTP1;TP53	BP	Be2c_VCR_vs_Control	2.66852
GO:0006979	response to oxidative stress	http://amigo.geneontology.org/amigo/term/GO:0006979	389	6	0.622094	9.64485	2.76975e-05	0.00219246	405;1719;1956;2950;7157;7507	DHFR;EGFR;GSTP1;ARNT;TP53;XPA	BP	Be2c_VCR_vs_Control	2.65907
GO:0051254	positive regulation of RNA metabolic process	http://amigo.geneontology.org/amigo/term/GO:0051254	1385	10	2.21491	4.51486	2.90271e-05	0.00227663	405;898;1956;2066;4609;5467;5914;5915;7153;7157	EGFR;ERBB4;ARNT;MYC;PPARD;RARA;RARB;TOP2A;TP53;CCNE1	BP	Be2c_VCR_vs_Control	2.64271
GO:0070849	response to epidermal growth factor	http://amigo.geneontology.org/amigo/term/GO:0070849	38	3	0.0607701	49.3664	2.95125e-05	0.00229366	1956;2066;2950	EGFR;ERBB4;GSTP1	BP	Be2c_VCR_vs_Control	2.63947
GO:0009891	positive regulation of biosynthetic process	http://amigo.geneontology.org/amigo/term/GO:0009891	1720	11	2.75065	3.99906	3.07368e-05	0.00236729	405;898;1019;1956;2066;4609;5467;5914;5915;7153;7157	CDK4;EGFR;ERBB4;ARNT;MYC;PPARD;RARA;RARB;TOP2A;TP53;CCNE1	BP	Be2c_VCR_vs_Control	2.62575
GO:0051276	chromosome organization	http://amigo.geneontology.org/amigo/term/GO:0051276	597	7	0.95473	7.33192	3.10791e-05	0.00237228	324;898;4609;7153;7155;7157;7507	APC;MYC;TOP2A;TOP2B;TP53;XPA;CCNE1	BP	Be2c_VCR_vs_Control	2.62483
GO:0051173	positive regulation of nitrogen compound metabolic process	http://amigo.geneontology.org/amigo/term/GO:0051173	1726	11	2.76024	3.98516	3.17637e-05	0.00240308	405;898;1019;1956;2066;4609;5467;5914;5915;7153;7157	CDK4;EGFR;ERBB4;ARNT;MYC;PPARD;RARA;RARB;TOP2A;TP53;CCNE1	BP	Be2c_VCR_vs_Control	2.61923
GO:0090068	positive regulation of cell cycle process	http://amigo.geneontology.org/amigo/term/GO:0090068	239	5	0.382212	13.0818	3.36494e-05	0.00252341	595;1019;1026;1543;7157	CDK4;CDKN1A;CYP1A1;CCND1;TP53	BP	Be2c_VCR_vs_Control	2.59801
GO:0032870	cellular response to hormone stimulus	http://amigo.geneontology.org/amigo/term/GO:0032870	608	7	0.972321	7.19927	3.49342e-05	0.00259698	898;1019;1956;2950;5467;5914;5915	CDK4;EGFR;GSTP1;PPARD;RARA;RARB;CCNE1	BP	Be2c_VCR_vs_Control	2.58553
GO:0045596	negative regulation of cell differentiation	http://amigo.geneontology.org/amigo/term/GO:0045596	609	7	0.973921	7.18744	3.53035e-05	0.0026018	595;1956;2066;4609;5467;5914;5915	EGFR;ERBB4;MYC;PPARD;RARA;RARB;CCND1	BP	Be2c_VCR_vs_Control	2.58473
GO:0070141	response to UV-A	http://amigo.geneontology.org/amigo/term/GO:0070141	6	2	0.00959528	208.436	3.6744e-05	0.00268483	595;1956	EGFR;CCND1	BP	Be2c_VCR_vs_Control	2.57108
GO:0032355	response to estradiol	http://amigo.geneontology.org/amigo/term/GO:0032355	122	4	0.195104	20.5019	3.97071e-05	0.00287675	595;1956;2950;5914	EGFR;GSTP1;RARA;CCND1	BP	Be2c_VCR_vs_Control	2.5411
GO:1901700	response to oxygen-containing compound	http://amigo.geneontology.org/amigo/term/GO:1901700	1445	10	2.31086	4.32739	4.19336e-05	0.00299262	595;1019;1026;1543;1719;1956;2950;3482;5467;5914	CDK4;CDKN1A;CYP1A1;DHFR;EGFR;GSTP1;IGF2R;PPARD;RARA;CCND1	BP	Be2c_VCR_vs_Control	2.52395
GO:0009314	response to radiation	http://amigo.geneontology.org/amigo/term/GO:0009314	419	6	0.67007	8.95429	4.20067e-05	0.00299262	595;1026;1956;4609;7157;7507	CDKN1A;EGFR;MYC;CCND1;TP53;XPA	BP	Be2c_VCR_vs_Control	2.52395
GO:0048732	gland development	http://amigo.geneontology.org/amigo/term/GO:0048732	420	6	0.671669	8.93297	4.25699e-05	0.00300769	595;1543;1956;2066;3482;5914	CYP1A1;EGFR;ERBB4;IGF2R;RARA;CCND1	BP	Be2c_VCR_vs_Control	2.52177
GO:0030522	intracellular receptor signaling pathway	http://amigo.geneontology.org/amigo/term/GO:0030522	260	5	0.415795	12.0251	5.02881e-05	0.00352388	405;898;5467;5914;5915	ARNT;PPARD;RARA;RARB;CCNE1	BP	Be2c_VCR_vs_Control	2.45298
GO:0016925	protein sumoylation	http://amigo.geneontology.org/amigo/term/GO:0016925	130	4	0.207898	19.2402	5.09067e-05	0.00353093	405;7153;7155;7157	ARNT;TOP2A;TOP2B;TP53	BP	Be2c_VCR_vs_Control	2.45211
GO:0030258	lipid modification	http://amigo.geneontology.org/amigo/term/GO:0030258	261	5	0.417395	11.9791	5.12148e-05	0.00353093	1543;1577;1956;2066;5467	CYP1A1;CYP3A5;EGFR;ERBB4;PPARD	BP	Be2c_VCR_vs_Control	2.45211
GO:0048565	digestive tract development	http://amigo.geneontology.org/amigo/term/GO:0048565	133	4	0.212695	18.8062	5.56488e-05	0.00380594	1026;1543;1956;5915	CDKN1A;CYP1A1;EGFR;RARB	BP	Be2c_VCR_vs_Control	2.41954
GO:0010332	response to gamma radiation	http://amigo.geneontology.org/amigo/term/GO:0010332	47	3	0.075163	39.9133	5.61876e-05	0.00381228	1026;4609;7157	CDKN1A;MYC;TP53	BP	Be2c_VCR_vs_Control	2.41881
GO:0090400	stress-induced premature senescence	http://amigo.geneontology.org/amigo/term/GO:0090400	8	2	0.0127937	156.327	6.84539e-05	0.00460797	1026;7157	CDKN1A;TP53	BP	Be2c_VCR_vs_Control	2.33649
GO:0010212	response to ionizing radiation	http://amigo.geneontology.org/amigo/term/GO:0010212	141	4	0.225489	17.7392	6.98699e-05	0.00463037	595;1026;4609;7157	CDKN1A;MYC;CCND1;TP53	BP	Be2c_VCR_vs_Control	2.33438
GO:0035264	multicellular organism growth	http://amigo.geneontology.org/amigo/term/GO:0035264	141	4	0.225489	17.7392	6.98699e-05	0.00463037	1019;5914;5915;7507	CDK4;RARA;RARB;XPA	BP	Be2c_VCR_vs_Control	2.33438
GO:0051384	response to glucocorticoid	http://amigo.geneontology.org/amigo/term/GO:0051384	142	4	0.227088	17.6143	7.18173e-05	0.00472281	595;1026;1956;2950	CDKN1A;EGFR;GSTP1;CCND1	BP	Be2c_VCR_vs_Control	2.3258
GO:0043010	camera-type eye development	http://amigo.geneontology.org/amigo/term/GO:0043010	283	5	0.452577	11.0478	7.51767e-05	0.004906	1019;1543;1956;5914;5915	CDK4;CYP1A1;EGFR;RARA;RARB	BP	Be2c_VCR_vs_Control	2.30927
GO:0071214	cellular response to abiotic stimulus	http://amigo.geneontology.org/amigo/term/GO:0071214	284	5	0.454176	11.0089	7.64411e-05	0.00495072	1026;1956;4609;7157;7507	CDKN1A;EGFR;MYC;TP53;XPA	BP	Be2c_VCR_vs_Control	2.30533
GO:0006259	DNA metabolic process	http://amigo.geneontology.org/amigo/term/GO:0006259	947	8	1.51445	5.28243	7.83504e-05	0.00503622	898;1026;1956;4609;7153;7155;7157;7507	CDKN1A;EGFR;MYC;TOP2A;TOP2B;TP53;XPA;CCNE1	BP	Be2c_VCR_vs_Control	2.2979
GO:0055123	digestive system development	http://amigo.geneontology.org/amigo/term/GO:0055123	146	4	0.233485	17.1317	8.00045e-05	0.00510417	1026;1543;1956;5915	CDKN1A;CYP1A1;EGFR;RARB	BP	Be2c_VCR_vs_Control	2.29207
GO:1901991	negative regulation of mitotic cell cycle phase transition	http://amigo.geneontology.org/amigo/term/GO:1901991	147	4	0.235084	17.0152	8.21533e-05	0.00520243	324;595;1026;7157	CDKN1A;APC;CCND1;TP53	BP	Be2c_VCR_vs_Control	2.28379
GO:0071222	cellular response to lipopolysaccharide	http://amigo.geneontology.org/amigo/term/GO:0071222	148	4	0.236683	16.9002	8.43439e-05	0.00528515	1019;2950;5467;5914	CDK4;GSTP1;PPARD;RARA	BP	Be2c_VCR_vs_Control	2.27694
GO:0002066	columnar/cuboidal epithelial cell development	http://amigo.geneontology.org/amigo/term/GO:0002066	54	3	0.0863575	34.7393	8.53141e-05	0.00528515	1026;5914;5915	CDKN1A;RARA;RARB	BP	Be2c_VCR_vs_Control	2.27694
GO:0006801	superoxide metabolic process	http://amigo.geneontology.org/amigo/term/GO:0006801	54	3	0.0863575	34.7393	8.53141e-05	0.00528515	1719;1956;2950	DHFR;EGFR;GSTP1	BP	Be2c_VCR_vs_Control	2.27694
GO:0050678	regulation of epithelial cell proliferation	http://amigo.geneontology.org/amigo/term/GO:0050678	292	5	0.46697	10.7073	8.71582e-05	0.00536054	405;595;1956;4609;5467	EGFR;ARNT;MYC;PPARD;CCND1	BP	Be2c_VCR_vs_Control	2.27079
GO:0006265	DNA topological change	http://amigo.geneontology.org/amigo/term/GO:0006265	9	2	0.0143929	138.957	8.79256e-05	0.00536911	7153;7155	TOP2A;TOP2B	BP	Be2c_VCR_vs_Control	2.2701
GO:1901992	positive regulation of mitotic cell cycle phase transition	http://amigo.geneontology.org/amigo/term/GO:1901992	55	3	0.0879567	34.1077	9.01404e-05	0.00546532	595;1019;1543	CDK4;CYP1A1;CCND1	BP	Be2c_VCR_vs_Control	2.26238
GO:0071219	cellular response to molecule of bacterial origin	http://amigo.geneontology.org/amigo/term/GO:0071219	154	4	0.246279	16.2418	9.83923e-05	0.00591855	1019;2950;5467;5914	CDK4;GSTP1;PPARD;RARA	BP	Be2c_VCR_vs_Control	2.22778
GO:0032496	response to lipopolysaccharide	http://amigo.geneontology.org/amigo/term/GO:0032496	300	5	0.479764	10.4218	9.90002e-05	0.00591855	1019;1543;2950;5467;5914	CDK4;CYP1A1;GSTP1;PPARD;RARA	BP	Be2c_VCR_vs_Control	2.22778
GO:1901988	negative regulation of cell cycle phase transition	http://amigo.geneontology.org/amigo/term/GO:1901988	155	4	0.247878	16.137	0.000100889	0.0059896	324;595;1026;7157	CDKN1A;APC;CCND1;TP53	BP	Be2c_VCR_vs_Control	2.2226
GO:0031960	response to corticosteroid	http://amigo.geneontology.org/amigo/term/GO:0031960	158	4	0.252676	15.8306	0.000108657	0.00634237	595;1026;1956;2950	CDKN1A;EGFR;GSTP1;CCND1	BP	Be2c_VCR_vs_Control	2.19775
GO:0050679	positive regulation of epithelial cell proliferation	http://amigo.geneontology.org/amigo/term/GO:0050679	158	4	0.252676	15.8306	0.000108657	0.00634237	405;595;1956;4609	EGFR;ARNT;MYC;CCND1	BP	Be2c_VCR_vs_Control	2.19775
GO:0006268	DNA unwinding involved in DNA replication	http://amigo.geneontology.org/amigo/term/GO:0006268	10	2	0.0159921	125.062	0.000109799	0.00634237	7153;7155	TOP2A;TOP2B	BP	Be2c_VCR_vs_Control	2.19775
GO:0032930	positive regulation of superoxide anion generation	http://amigo.geneontology.org/amigo/term/GO:0032930	10	2	0.0159921	125.062	0.000109799	0.00634237	1956;2950	EGFR;GSTP1	BP	Be2c_VCR_vs_Control	2.19775
GO:0045935	positive regulation of nucleobase-containing compound metabolic process	http://amigo.geneontology.org/amigo/term/GO:0045935	1622	10	2.59392	3.85516	0.000112632	0.00646236	405;898;1956;2066;4609;5467;5914;5915;7153;7157	EGFR;ERBB4;ARNT;MYC;PPARD;RARA;RARB;TOP2A;TP53;CCNE1	BP	Be2c_VCR_vs_Control	2.18961
GO:0000122	negative regulation of transcription from RNA polymerase II promoter	http://amigo.geneontology.org/amigo/term/GO:0000122	737	7	1.17862	5.93915	0.000118048	0.00672797	595;898;4609;5467;5914;5915;7157	MYC;PPARD;RARA;RARB;CCND1;TP53;CCNE1	BP	Be2c_VCR_vs_Control	2.17212
GO:0002237	response to molecule of bacterial origin	http://amigo.geneontology.org/amigo/term/GO:0002237	313	5	0.500554	9.98894	0.000120848	0.00684191	1019;1543;2950;5467;5914	CDK4;CYP1A1;GSTP1;PPARD;RARA	BP	Be2c_VCR_vs_Control	2.16482
GO:0071478	cellular response to radiation	http://amigo.geneontology.org/amigo/term/GO:0071478	163	4	0.260672	15.345	0.000122557	0.00689304	1026;4609;7157;7507	CDKN1A;MYC;TP53;XPA	BP	Be2c_VCR_vs_Control	2.16159
GO:0033002	muscle cell proliferation	http://amigo.geneontology.org/amigo/term/GO:0033002	164	4	0.262271	15.2514	0.000125485	0.00701158	1956;2066;2950;5467	EGFR;ERBB4;GSTP1;PPARD	BP	Be2c_VCR_vs_Control	2.15418
GO:1901989	positive regulation of cell cycle phase transition	http://amigo.geneontology.org/amigo/term/GO:1901989	62	3	0.0991512	30.2568	0.000128984	0.00716029	595;1019;1543	CDK4;CYP1A1;CCND1	BP	Be2c_VCR_vs_Control	2.14507
GO:0042306	regulation of protein import into nucleus	http://amigo.geneontology.org/amigo/term/GO:0042306	166	4	0.265469	15.0677	0.000131493	0.00725246	1026;1956;2066;4794	CDKN1A;EGFR;ERBB4;NFKBIE	BP	Be2c_VCR_vs_Control	2.13951
GO:1902749	regulation of cell cycle G2/M phase transition	http://amigo.geneontology.org/amigo/term/GO:1902749	63	3	0.10075	29.7766	0.00013529	0.00741405	595;1019;7157	CDK4;CCND1;TP53	BP	Be2c_VCR_vs_Control	2.12994
GO:1904589	regulation of protein import	http://amigo.geneontology.org/amigo/term/GO:1904589	169	4	0.270267	14.8002	0.000140892	0.00767188	1026;1956;2066;4794	CDKN1A;EGFR;ERBB4;NFKBIE	BP	Be2c_VCR_vs_Control	2.1151
GO:0001654	eye development	http://amigo.geneontology.org/amigo/term/GO:0001654	326	5	0.521343	9.59061	0.000146232	0.00791226	1019;1543;1956;5914;5915	CDK4;CYP1A1;EGFR;RARA;RARB	BP	Be2c_VCR_vs_Control	2.1017
GO:1901654	response to ketone	http://amigo.geneontology.org/amigo/term/GO:1901654	172	4	0.275065	14.542	0.000150769	0.00810646	595;1019;1026;1956	CDK4;CDKN1A;EGFR;CCND1	BP	Be2c_VCR_vs_Control	2.09117
GO:0035690	cellular response to drug	http://amigo.geneontology.org/amigo/term/GO:0035690	66	3	0.105548	28.4231	0.000155403	0.00830336	1956;4609;7157	EGFR;MYC;TP53	BP	Be2c_VCR_vs_Control	2.08075
GO:0010558	negative regulation of macromolecule biosynthetic process	http://amigo.geneontology.org/amigo/term/GO:0010558	1355	9	2.16693	4.15334	0.000159908	0.00848154	595;898;1956;2950;4609;5467;5914;5915;7157	EGFR;GSTP1;MYC;PPARD;RARA;RARB;CCND1;TP53;CCNE1	BP	Be2c_VCR_vs_Control	2.07153
GO:0090399	replicative senescence	http://amigo.geneontology.org/amigo/term/GO:0090399	12	2	0.0191906	104.218	0.000160722	0.00848154	1026;7157	CDKN1A;TP53	BP	Be2c_VCR_vs_Control	2.07153
GO:0060429	epithelium development	http://amigo.geneontology.org/amigo/term/GO:0060429	1056	8	1.68877	4.73718	0.00016798	0.00877492	595;1026;1543;1956;2066;4609;5914;5915	CDKN1A;CYP1A1;EGFR;ERBB4;MYC;RARA;RARB;CCND1	BP	Be2c_VCR_vs_Control	2.05676
GO:0043401	steroid hormone mediated signaling pathway	http://amigo.geneontology.org/amigo/term/GO:0043401	177	4	0.283061	14.1312	0.000168334	0.00877492	898;5467;5914;5915	PPARD;RARA;RARB;CCNE1	BP	Be2c_VCR_vs_Control	2.05676
GO:0051304	chromosome separation	http://amigo.geneontology.org/amigo/term/GO:0051304	68	3	0.108746	27.5871	0.000169835	0.00879953	324;7153;7155	APC;TOP2A;TOP2B	BP	Be2c_VCR_vs_Control	2.05554
GO:0031571	mitotic G1 DNA damage checkpoint	http://amigo.geneontology.org/amigo/term/GO:0031571	69	3	0.110346	27.1873	0.000177367	0.0090797	595;1026;7157	CDKN1A;CCND1;TP53	BP	Be2c_VCR_vs_Control	2.04193
GO:0044819	mitotic G1/S transition checkpoint	http://amigo.geneontology.org/amigo/term/GO:0044819	69	3	0.110346	27.1873	0.000177367	0.0090797	595;1026;7157	CDKN1A;CCND1;TP53	BP	Be2c_VCR_vs_Control	2.04193
GO:0044783	G1 DNA damage checkpoint	http://amigo.geneontology.org/amigo/term/GO:0044783	70	3	0.111945	26.7989	0.000185112	0.0094198	595;1026;7157	CDKN1A;CCND1;TP53	BP	Be2c_VCR_vs_Control	2.02596
GO:0032928	regulation of superoxide anion generation	http://amigo.geneontology.org/amigo/term/GO:0032928	13	2	0.0207898	96.2012	0.000189757	0.00957873	1956;2950	EGFR;GSTP1	BP	Be2c_VCR_vs_Control	2.01869
GO:0051348	negative regulation of transferase activity	http://amigo.geneontology.org/amigo/term/GO:0051348	345	5	0.551728	9.06243	0.000190476	0.00957873	324;1026;2950;7157;9961	CDKN1A;GSTP1;APC;TP53;MVP	BP	Be2c_VCR_vs_Control	2.01869
GO:0051301	cell division	http://amigo.geneontology.org/amigo/term/GO:0051301	553	6	0.884365	6.78453	0.000194028	0.00966927	324;595;898;1019;4609;7153	CDK4;APC;MYC;CCND1;TOP2A;CCNE1	BP	Be2c_VCR_vs_Control	2.01461
GO:0051093	negative regulation of developmental process	http://amigo.geneontology.org/amigo/term/GO:0051093	799	7	1.27777	5.47829	0.000195089	0.00966927	595;1956;2066;4609;5467;5914;5915	EGFR;ERBB4;MYC;PPARD;RARA;RARB;CCND1	BP	Be2c_VCR_vs_Control	2.01461
GO:0050673	epithelial cell proliferation	http://amigo.geneontology.org/amigo/term/GO:0050673	347	5	0.554927	9.0102	0.00019567	0.00966927	405;595;1956;4609;5467	EGFR;ARNT;MYC;PPARD;CCND1	BP	Be2c_VCR_vs_Control	2.01461
GO:0009888	tissue development	http://amigo.geneontology.org/amigo/term/GO:0009888	1734	10	2.77303	3.60616	0.000197302	0.00969387	595;1019;1026;1543;1956;2066;4609;5467;5914;5915	CDK4;CDKN1A;CYP1A1;EGFR;ERBB4;MYC;PPARD;RARA;RARB;CCND1	BP	Be2c_VCR_vs_Control	2.0135
GO:0030855	epithelial cell differentiation	http://amigo.geneontology.org/amigo/term/GO:0030855	559	6	0.89396	6.71171	0.000205738	0.00999351	595;1026;1543;2066;5914;5915	CDKN1A;CYP1A1;ERBB4;RARA;RARB;CCND1	BP	Be2c_VCR_vs_Control	2.00028
GO:1903827	regulation of cellular protein localization	http://amigo.geneontology.org/amigo/term/GO:1903827	559	6	0.89396	6.71171	0.000205738	0.00999351	898;1026;1956;2066;4794;7157	CDKN1A;EGFR;ERBB4;NFKBIE;TP53;CCNE1	BP	Be2c_VCR_vs_Control	2.00028
GO:0007623	circadian rhythm	http://amigo.geneontology.org/amigo/term/GO:0007623	190	4	0.30385	13.1644	0.000220898	0.0106692	1019;1956;7153;7157	CDK4;EGFR;TOP2A;TP53	BP	Be2c_VCR_vs_Control	1.97187
GO:0030900	forebrain development	http://amigo.geneontology.org/amigo/term/GO:0030900	358	5	0.572518	8.73335	0.000226202	0.0107879	1956;2066;5914;5915;7155	EGFR;ERBB4;RARA;RARB;TOP2B	BP	Be2c_VCR_vs_Control	1.96706
GO:0032508	DNA duplex unwinding	http://amigo.geneontology.org/amigo/term/GO:0032508	75	3	0.119941	25.0123	0.00022714	0.0107879	7153;7155;7507	TOP2A;TOP2B;XPA	BP	Be2c_VCR_vs_Control	1.96706
GO:0097194	execution phase of apoptosis	http://amigo.geneontology.org/amigo/term/GO:0097194	75	3	0.119941	25.0123	0.00022714	0.0107879	324;7153;7157	APC;TOP2A;TP53	BP	Be2c_VCR_vs_Control	1.96706
GO:0048589	developmental growth	http://amigo.geneontology.org/amigo/term/GO:0048589	571	6	0.91315	6.57066	0.000230842	0.0109031	1019;2066;5467;5914;5915;7507	CDK4;ERBB4;PPARD;RARA;RARB;XPA	BP	Be2c_VCR_vs_Control	1.96245
GO:0010629	negative regulation of gene expression	http://amigo.geneontology.org/amigo/term/GO:0010629	1427	9	2.28208	3.94378	0.000237371	0.0110874	595;898;1026;1956;4609;5467;5914;5915;7157	CDKN1A;EGFR;MYC;PPARD;RARA;RARB;CCND1;TP53;CCNE1	BP	Be2c_VCR_vs_Control	1.95517
GO:0035295	tube development	http://amigo.geneontology.org/amigo/term/GO:0035295	574	6	0.917948	6.53632	0.000237482	0.0110874	1026;1543;1956;4609;5914;5915	CDKN1A;CYP1A1;EGFR;MYC;RARA;RARB	BP	Be2c_VCR_vs_Control	1.95517
GO:0044839	cell cycle G2/M phase transition	http://amigo.geneontology.org/amigo/term/GO:0044839	194	4	0.310247	12.8929	0.000239214	0.0110874	595;1019;1026;7157	CDK4;CDKN1A;CCND1;TP53	BP	Be2c_VCR_vs_Control	1.95517
GO:0033157	regulation of intracellular protein transport	http://amigo.geneontology.org/amigo/term/GO:0033157	363	5	0.580514	8.61305	0.000241228	0.0110874	1026;1956;2066;4794;7157	CDKN1A;EGFR;ERBB4;NFKBIE;TP53	BP	Be2c_VCR_vs_Control	1.95517
GO:0051052	regulation of DNA metabolic process	http://amigo.geneontology.org/amigo/term/GO:0051052	363	5	0.580514	8.61305	0.000241228	0.0110874	1026;1956;4609;7153;7157	CDKN1A;EGFR;MYC;TOP2A;TP53	BP	Be2c_VCR_vs_Control	1.95517
GO:0000712	resolution of meiotic recombination intermediates	http://amigo.geneontology.org/amigo/term/GO:0000712	15	2	0.0239882	83.3744	0.00025494	0.011562	7153;7155	TOP2A;TOP2B	BP	Be2c_VCR_vs_Control	1.93697
GO:0003417	growth plate cartilage development	http://amigo.geneontology.org/amigo/term/GO:0003417	15	2	0.0239882	83.3744	0.00025494	0.011562	5914;5915	RARA;RARB	BP	Be2c_VCR_vs_Control	1.93697
GO:0009890	negative regulation of biosynthetic process	http://amigo.geneontology.org/amigo/term/GO:0009890	1441	9	2.30447	3.90546	0.00025561	0.011562	595;898;1956;2950;4609;5467;5914;5915;7157	EGFR;GSTP1;MYC;PPARD;RARA;RARB;CCND1;TP53;CCNE1	BP	Be2c_VCR_vs_Control	1.93697
GO:0006357	regulation of transcription from RNA polymerase II promoter	http://amigo.geneontology.org/amigo/term/GO:0006357	1804	10	2.88498	3.46623	0.000274002	0.0123286	405;595;898;1956;4609;5467;5914;5915;7153;7157	EGFR;ARNT;MYC;PPARD;RARA;RARB;CCND1;TOP2A;TP53;CCNE1	BP	Be2c_VCR_vs_Control	1.90909
GO:0006978	DNA damage response, signal transduction by p53 class mediator resulting in transcription of p21 class mediator	http://amigo.geneontology.org/amigo/term/GO:0006978	16	2	0.0255874	78.1635	0.000291074	0.0130282	1026;7157	CDKN1A;TP53	BP	Be2c_VCR_vs_Control	1.88512
GO:0045132	meiotic chromosome segregation	http://amigo.geneontology.org/amigo/term/GO:0045132	83	3	0.132735	22.6015	0.000306459	0.0136454	898;7153;7155	TOP2A;TOP2B;CCNE1	BP	Be2c_VCR_vs_Control	1.86501
GO:0001933	negative regulation of protein phosphorylation	http://amigo.geneontology.org/amigo/term/GO:0001933	384	5	0.614098	8.14203	0.000312833	0.013857	324;1026;2950;4609;9961	CDKN1A;GSTP1;APC;MYC;MVP	BP	Be2c_VCR_vs_Control	1.85833
GO:0051247	positive regulation of protein metabolic process	http://amigo.geneontology.org/amigo/term/GO:0051247	1485	9	2.37483	3.78974	0.000320787	0.0141361	324;405;595;1019;1026;1956;2066;4609;7157	CDK4;CDKN1A;EGFR;ERBB4;APC;ARNT;MYC;CCND1;TP53	BP	Be2c_VCR_vs_Control	1.84967
GO:0010971	positive regulation of G2/M transition of mitotic cell cycle	http://amigo.geneontology.org/amigo/term/GO:0010971	17	2	0.0271866	73.5656	0.000329559	0.0141578	595;1019	CDK4;CCND1	BP	Be2c_VCR_vs_Control	1.849
GO:0042772	DNA damage response, signal transduction resulting in transcription	http://amigo.geneontology.org/amigo/term/GO:0042772	17	2	0.0271866	73.5656	0.000329559	0.0141578	1026;7157	CDKN1A;TP53	BP	Be2c_VCR_vs_Control	1.849
GO:0055012	ventricular cardiac muscle cell differentiation	http://amigo.geneontology.org/amigo/term/GO:0055012	17	2	0.0271866	73.5656	0.000329559	0.0141578	5914;5915	RARA;RARB	BP	Be2c_VCR_vs_Control	1.849
GO:0060749	mammary gland alveolus development	http://amigo.geneontology.org/amigo/term/GO:0060749	17	2	0.0271866	73.5656	0.000329559	0.0141578	595;2066	ERBB4;CCND1	BP	Be2c_VCR_vs_Control	1.849
GO:0061377	mammary gland lobule development	http://amigo.geneontology.org/amigo/term/GO:0061377	17	2	0.0271866	73.5656	0.000329559	0.0141578	595;2066	ERBB4;CCND1	BP	Be2c_VCR_vs_Control	1.849
GO:1900180	regulation of protein localization to nucleus	http://amigo.geneontology.org/amigo/term/GO:1900180	213	4	0.340632	11.7429	0.000341478	0.0145965	1026;1956;2066;4794	CDKN1A;EGFR;ERBB4;NFKBIE	BP	Be2c_VCR_vs_Control	1.83575
GO:0045595	regulation of cell differentiation	http://amigo.geneontology.org/amigo/term/GO:0045595	1500	9	2.39882	3.75185	0.000345968	0.0147148	324;405;595;1956;2066;4609;5467;5914;5915	EGFR;ERBB4;APC;ARNT;MYC;PPARD;RARA;RARB;CCND1	BP	Be2c_VCR_vs_Control	1.83224
GO:0009755	hormone-mediated signaling pathway	http://amigo.geneontology.org/amigo/term/GO:0009755	217	4	0.347029	11.5264	0.000366461	0.0154329	898;5467;5914;5915	PPARD;RARA;RARB;CCNE1	BP	Be2c_VCR_vs_Control	1.81155
GO:0050730	regulation of peptidyl-tyrosine phosphorylation	http://amigo.geneontology.org/amigo/term/GO:0050730	217	4	0.347029	11.5264	0.000366461	0.0154329	1956;2066;7157;9961	EGFR;ERBB4;TP53;MVP	BP	Be2c_VCR_vs_Control	1.81155
GO:1902751	positive regulation of cell cycle G2/M phase transition	http://amigo.geneontology.org/amigo/term/GO:1902751	18	2	0.0287858	69.4786	0.000370389	0.0155219	595;1019	CDK4;CCND1	BP	Be2c_VCR_vs_Control	1.80906
GO:0071495	cellular response to endogenous stimulus	http://amigo.geneontology.org/amigo/term/GO:0071495	1190	8	1.90306	4.20375	0.000381547	0.0159115	898;1019;1956;2066;2950;5467;5914;5915	CDK4;EGFR;ERBB4;GSTP1;PPARD;RARA;RARB;CCNE1	BP	Be2c_VCR_vs_Control	1.79829
GO:0040008	regulation of growth	http://amigo.geneontology.org/amigo/term/GO:0040008	630	6	1.0075	5.95531	0.000391822	0.0162606	1019;1026;1956;2066;5467;7157	CDK4;CDKN1A;EGFR;ERBB4;PPARD;TP53	BP	Be2c_VCR_vs_Control	1.78886
GO:2000278	regulation of DNA biosynthetic process	http://amigo.geneontology.org/amigo/term/GO:2000278	91	3	0.145528	20.6145	0.000401779	0.0165933	1026;4609;7157	CDKN1A;MYC;TP53	BP	Be2c_VCR_vs_Control	1.78007
GO:0014912	negative regulation of smooth muscle cell migration	http://amigo.geneontology.org/amigo/term/GO:0014912	19	2	0.030385	65.8219	0.000413558	0.0167303	2950;5467	GSTP1;PPARD	BP	Be2c_VCR_vs_Control	1.7765
GO:0051307	meiotic chromosome separation	http://amigo.geneontology.org/amigo/term/GO:0051307	19	2	0.030385	65.8219	0.000413558	0.0167303	7153;7155	TOP2A;TOP2B	BP	Be2c_VCR_vs_Control	1.7765
GO:0051412	response to corticosterone	http://amigo.geneontology.org/amigo/term/GO:0051412	19	2	0.030385	65.8219	0.000413558	0.0167303	595;1026	CDKN1A;CCND1	BP	Be2c_VCR_vs_Control	1.7765
GO:0006805	xenobiotic metabolic process	http://amigo.geneontology.org/amigo/term/GO:0006805	92	3	0.147128	20.3905	0.000414882	0.0167303	1543;1577;2950	CYP1A1;CYP3A5;GSTP1	BP	Be2c_VCR_vs_Control	1.7765
GO:2000134	negative regulation of G1/S transition of mitotic cell cycle	http://amigo.geneontology.org/amigo/term/GO:2000134	92	3	0.147128	20.3905	0.000414882	0.0167303	595;1026;7157	CDKN1A;CCND1;TP53	BP	Be2c_VCR_vs_Control	1.7765
GO:0016101	diterpenoid metabolic process	http://amigo.geneontology.org/amigo/term/GO:0016101	93	3	0.148727	20.1712	0.000428257	0.0171886	1543;1956;5467	CYP1A1;EGFR;PPARD	BP	Be2c_VCR_vs_Control	1.76476
GO:0048608	reproductive structure development	http://amigo.geneontology.org/amigo/term/GO:0048608	412	5	0.658876	7.58869	0.000432229	0.017267	405;595;1956;5467;5914	EGFR;ARNT;PPARD;RARA;CCND1	BP	Be2c_VCR_vs_Control	1.76278
GO:0061458	reproductive system development	http://amigo.geneontology.org/amigo/term/GO:0061458	416	5	0.665272	7.51572	0.000451763	0.0179633	405;595;1956;5467;5914	EGFR;ARNT;PPARD;RARA;CCND1	BP	Be2c_VCR_vs_Control	1.74561
GO:1902807	negative regulation of cell cycle G1/S phase transition	http://amigo.geneontology.org/amigo/term/GO:1902807	95	3	0.151925	19.7466	0.000455834	0.0180413	595;1026;7157	CDKN1A;CCND1;TP53	BP	Be2c_VCR_vs_Control	1.74373
GO:0071157	negative regulation of cell cycle arrest	http://amigo.geneontology.org/amigo/term/GO:0071157	20	2	0.0319843	62.5308	0.000459057	0.0180851	595;1019	CDK4;CCND1	BP	Be2c_VCR_vs_Control	1.74268
GO:0021537	telencephalon development	http://amigo.geneontology.org/amigo/term/GO:0021537	231	4	0.369418	10.8278	0.000464279	0.018207	1956;2066;5914;5915	EGFR;ERBB4;RARA;RARB	BP	Be2c_VCR_vs_Control	1.73976
GO:0071466	cellular response to xenobiotic stimulus	http://amigo.geneontology.org/amigo/term/GO:0071466	96	3	0.153524	19.5409	0.00047004	0.0183381	1543;1577;2950	CYP1A1;CYP3A5;GSTP1	BP	Be2c_VCR_vs_Control	1.73665
GO:0006469	negative regulation of protein kinase activity	http://amigo.geneontology.org/amigo/term/GO:0006469	232	4	0.371017	10.7812	0.000471912	0.0183381	324;1026;2950;9961	CDKN1A;GSTP1;APC;MVP	BP	Be2c_VCR_vs_Control	1.73665
GO:0042326	negative regulation of phosphorylation	http://amigo.geneontology.org/amigo/term/GO:0042326	421	5	0.673269	7.42646	0.000477112	0.0184563	324;1026;2950;4609;9961	CDKN1A;GSTP1;APC;MYC;MVP	BP	Be2c_VCR_vs_Control	1.73386
GO:0001657	ureteric bud development	http://amigo.geneontology.org/amigo/term/GO:0001657	97	3	0.155124	19.3394	0.000484528	0.018575	4609;5914;5915	MYC;RARA;RARB	BP	Be2c_VCR_vs_Control	1.73107
GO:0044773	mitotic DNA damage checkpoint	http://amigo.geneontology.org/amigo/term/GO:0044773	97	3	0.155124	19.3394	0.000484528	0.018575	595;1026;7157	CDKN1A;CCND1;TP53	BP	Be2c_VCR_vs_Control	1.73107
GO:0072163	mesonephric epithelium development	http://amigo.geneontology.org/amigo/term/GO:0072163	98	3	0.156723	19.1421	0.000499299	0.0189712	4609;5914;5915	MYC;RARA;RARB	BP	Be2c_VCR_vs_Control	1.72191
GO:0072164	mesonephric tubule development	http://amigo.geneontology.org/amigo/term/GO:0072164	98	3	0.156723	19.1421	0.000499299	0.0189712	4609;5914;5915	MYC;RARA;RARB	BP	Be2c_VCR_vs_Control	1.72191
GO:0061448	connective tissue development	http://amigo.geneontology.org/amigo/term/GO:0061448	236	4	0.377414	10.5984	0.000503345	0.0190402	1019;5467;5914;5915	CDK4;PPARD;RARA;RARB	BP	Be2c_VCR_vs_Control	1.72033
GO:0003416	endochondral bone growth	http://amigo.geneontology.org/amigo/term/GO:0003416	21	2	0.0335835	59.5531	0.00050688	0.0190895	5914;5915	RARA;RARB	BP	Be2c_VCR_vs_Control	1.71921
GO:0032880	regulation of protein localization	http://amigo.geneontology.org/amigo/term/GO:0032880	941	7	1.50486	4.6516	0.000529792	0.0198231	898;1026;1956;2066;4794;5467;7157	CDKN1A;EGFR;ERBB4;NFKBIE;PPARD;TP53;CCNE1	BP	Be2c_VCR_vs_Control	1.70283
GO:0007169	transmembrane receptor protein tyrosine kinase signaling pathway	http://amigo.geneontology.org/amigo/term/GO:0007169	667	6	1.06667	5.62496	0.000530996	0.0198231	405;1019;1956;2066;3482;9961	CDK4;EGFR;ERBB4;IGF2R;ARNT;MVP	BP	Be2c_VCR_vs_Control	1.70283
GO:0009790	embryo development	http://amigo.geneontology.org/amigo/term/GO:0009790	945	7	1.51126	4.63191	0.000543503	0.0202018	405;1543;1956;2066;5914;5915;7153	CYP1A1;EGFR;ERBB4;ARNT;RARA;RARB;TOP2A	BP	Be2c_VCR_vs_Control	1.69461
GO:0009299	mRNA transcription	http://amigo.geneontology.org/amigo/term/GO:0009299	22	2	0.0351827	56.8462	0.00055702	0.0205056	405;5467	ARNT;PPARD	BP	Be2c_VCR_vs_Control	1.68813
GO:0001823	mesonephros development	http://amigo.geneontology.org/amigo/term/GO:0001823	102	3	0.16312	18.3914	0.000561272	0.0205056	4609;5914;5915	MYC;RARA;RARB	BP	Be2c_VCR_vs_Control	1.68813
GO:0002065	columnar/cuboidal epithelial cell differentiation	http://amigo.geneontology.org/amigo/term/GO:0002065	102	3	0.16312	18.3914	0.000561272	0.0205056	1026;5914;5915	CDKN1A;RARA;RARB	BP	Be2c_VCR_vs_Control	1.68813
GO:0008630	intrinsic apoptotic signaling pathway in response to DNA damage	http://amigo.geneontology.org/amigo/term/GO:0008630	102	3	0.16312	18.3914	0.000561272	0.0205056	1026;7157;7507	CDKN1A;TP53;XPA	BP	Be2c_VCR_vs_Control	1.68813
GO:0006721	terpenoid metabolic process	http://amigo.geneontology.org/amigo/term/GO:0006721	103	3	0.164719	18.2128	0.000577498	0.0210086	1543;1956;5467	CYP1A1;EGFR;PPARD	BP	Be2c_VCR_vs_Control	1.6776
GO:0009605	response to external stimulus	http://amigo.geneontology.org/amigo/term/GO:0009605	1982	10	3.16964	3.15493	0.000590798	0.0214014	595;1019;1026;1543;1956;2950;5467;5914;7157;7507	CDK4;CDKN1A;CYP1A1;EGFR;GSTP1;PPARD;RARA;CCND1;TP53;XPA	BP	Be2c_VCR_vs_Control	1.66956
GO:0009410	response to xenobiotic stimulus	http://amigo.geneontology.org/amigo/term/GO:0009410	104	3	0.166318	18.0377	0.000594021	0.0214274	1543;1577;2950	CYP1A1;CYP3A5;GSTP1	BP	Be2c_VCR_vs_Control	1.66903
GO:2000113	negative regulation of cellular macromolecule biosynthetic process	http://amigo.geneontology.org/amigo/term/GO:2000113	1273	8	2.0358	3.92966	0.000601304	0.0215304	595;898;1956;4609;5467;5914;5915;7157	EGFR;MYC;PPARD;RARA;RARB;CCND1;TP53;CCNE1	BP	Be2c_VCR_vs_Control	1.66695
GO:0071103	DNA conformation change	http://amigo.geneontology.org/amigo/term/GO:0071103	248	4	0.396605	10.0856	0.000606614	0.0215304	7153;7155;7157;7507	TOP2A;TOP2B;TP53;XPA	BP	Be2c_VCR_vs_Control	1.66695
GO:0003148	outflow tract septum morphogenesis	http://amigo.geneontology.org/amigo/term/GO:0003148	23	2	0.0367819	54.3746	0.00060947	0.0215304	5914;5915	RARA;RARB	BP	Be2c_VCR_vs_Control	1.66695
GO:0060351	cartilage development involved in endochondral bone morphogenesis	http://amigo.geneontology.org/amigo/term/GO:0060351	23	2	0.0367819	54.3746	0.00060947	0.0215304	5914;5915	RARA;RARB	BP	Be2c_VCR_vs_Control	1.66695
GO:0098868	bone growth	http://amigo.geneontology.org/amigo/term/GO:0098868	23	2	0.0367819	54.3746	0.00060947	0.0215304	5914;5915	RARA;RARB	BP	Be2c_VCR_vs_Control	1.66695
GO:0006366	transcription from RNA polymerase II promoter	http://amigo.geneontology.org/amigo/term/GO:0006366	1993	10	3.18723	3.13752	0.000617752	0.0217332	405;595;898;1956;4609;5467;5914;5915;7153;7157	EGFR;ARNT;MYC;PPARD;RARA;RARB;CCND1;TOP2A;TP53;CCNE1	BP	Be2c_VCR_vs_Control	1.66288
GO:0033673	negative regulation of kinase activity	http://amigo.geneontology.org/amigo/term/GO:0033673	250	4	0.399803	10.0049	0.000625185	0.0219045	324;1026;2950;9961	CDKN1A;GSTP1;APC;MVP	BP	Be2c_VCR_vs_Control	1.65947
GO:0032269	negative regulation of cellular protein metabolic process	http://amigo.geneontology.org/amigo/term/GO:0032269	968	7	1.54804	4.52185	0.000627989	0.021913	324;1026;1956;2950;4609;5914;9961	CDKN1A;EGFR;GSTP1;APC;MYC;RARA;MVP	BP	Be2c_VCR_vs_Control	1.6593
GO:0051241	negative regulation of multicellular organismal process	http://amigo.geneontology.org/amigo/term/GO:0051241	974	7	1.55763	4.494	0.000651677	0.0225335	1956;2066;2950;4609;5467;5914;5915	EGFR;ERBB4;GSTP1;MYC;PPARD;RARA;RARB	BP	Be2c_VCR_vs_Control	1.64717
GO:0006913	nucleocytoplasmic transport	http://amigo.geneontology.org/amigo/term/GO:0006913	452	5	0.722844	6.91712	0.000659155	0.0225335	1026;1956;2066;4794;7157	CDKN1A;EGFR;ERBB4;NFKBIE;TP53	BP	Be2c_VCR_vs_Control	1.64717
GO:0007127	meiosis I	http://amigo.geneontology.org/amigo/term/GO:0007127	108	3	0.172715	17.3697	0.000663139	0.0225335	898;7153;7155	TOP2A;TOP2B;CCNE1	BP	Be2c_VCR_vs_Control	1.64717
GO:0002068	glandular epithelial cell development	http://amigo.geneontology.org/amigo/term/GO:0002068	24	2	0.0383811	52.109	0.000664223	0.0225335	5914;5915	RARA;RARB	BP	Be2c_VCR_vs_Control	1.64717
GO:0042554	superoxide anion generation	http://amigo.geneontology.org/amigo/term/GO:0042554	24	2	0.0383811	52.109	0.000664223	0.0225335	1956;2950	EGFR;GSTP1	BP	Be2c_VCR_vs_Control	1.64717
GO:0045736	negative regulation of cyclin-dependent protein serine/threonine kinase activity	http://amigo.geneontology.org/amigo/term/GO:0045736	24	2	0.0383811	52.109	0.000664223	0.0225335	324;1026	CDKN1A;APC	BP	Be2c_VCR_vs_Control	1.64717
GO:1904030	negative regulation of cyclin-dependent protein kinase activity	http://amigo.geneontology.org/amigo/term/GO:1904030	24	2	0.0383811	52.109	0.000664223	0.0225335	324;1026	CDKN1A;APC	BP	Be2c_VCR_vs_Control	1.64717
GO:0007272	ensheathment of neurons	http://amigo.geneontology.org/amigo/term/GO:0007272	110	3	0.175913	17.0538	0.000699543	0.0235448	5467;5914;5915	PPARD;RARA;RARB	BP	Be2c_VCR_vs_Control	1.6281
GO:0008366	axon ensheathment	http://amigo.geneontology.org/amigo/term/GO:0008366	110	3	0.175913	17.0538	0.000699543	0.0235448	5467;5914;5915	PPARD;RARA;RARB	BP	Be2c_VCR_vs_Control	1.6281
GO:0051169	nuclear transport	http://amigo.geneontology.org/amigo/term/GO:0051169	460	5	0.735638	6.79682	0.000713636	0.0238369	1026;1956;2066;4794;7157	CDKN1A;EGFR;ERBB4;NFKBIE;TP53	BP	Be2c_VCR_vs_Control	1.62275
GO:0071496	cellular response to external stimulus	http://amigo.geneontology.org/amigo/term/GO:0071496	259	4	0.414196	9.65726	0.000713796	0.0238369	1026;1956;2950;7157	CDKN1A;EGFR;GSTP1;TP53	BP	Be2c_VCR_vs_Control	1.62275
GO:0061037	negative regulation of cartilage development	http://amigo.geneontology.org/amigo/term/GO:0061037	25	2	0.0399803	50.0246	0.000721272	0.0239928	5914;5915	RARA;RARB	BP	Be2c_VCR_vs_Control	1.61992
GO:0046824	positive regulation of nucleocytoplasmic transport	http://amigo.geneontology.org/amigo/term/GO:0046824	112	3	0.179112	16.7493	0.000737199	0.0243333	1956;2066;7157	EGFR;ERBB4;TP53	BP	Be2c_VCR_vs_Control	1.6138
GO:0048660	regulation of smooth muscle cell proliferation	http://amigo.geneontology.org/amigo/term/GO:0048660	112	3	0.179112	16.7493	0.000737199	0.0243333	1956;2950;5467	EGFR;GSTP1;PPARD	BP	Be2c_VCR_vs_Control	1.6138
GO:0071900	regulation of protein serine/threonine kinase activity	http://amigo.geneontology.org/amigo/term/GO:0071900	464	5	0.742035	6.73823	0.000742115	0.0244013	324;595;1026;1956;2950	CDKN1A;EGFR;GSTP1;APC;CCND1	BP	Be2c_VCR_vs_Control	1.61259
GO:0010035	response to inorganic substance	http://amigo.geneontology.org/amigo/term/GO:0010035	469	5	0.750031	6.66639	0.000778907	0.0254711	595;1019;1543;1719;1956	CDK4;CYP1A1;DHFR;EGFR;CCND1	BP	Be2c_VCR_vs_Control	1.59395
GO:0000083	regulation of transcription involved in G1/S transition of mitotic cell cycle	http://amigo.geneontology.org/amigo/term/GO:0000083	26	2	0.0415795	48.1006	0.00078061	0.0254711	898;1719	DHFR;CCNE1	BP	Be2c_VCR_vs_Control	1.59395
GO:0048659	smooth muscle cell proliferation	http://amigo.geneontology.org/amigo/term/GO:0048659	115	3	0.183909	16.3124	0.000796072	0.0258769	1956;2950;5467	EGFR;GSTP1;PPARD	BP	Be2c_VCR_vs_Control	1.58709
GO:0051223	regulation of protein transport	http://amigo.geneontology.org/amigo/term/GO:0051223	722	6	1.15463	5.19646	0.000806456	0.0260645	1026;1956;2066;4794;5467;7157	CDKN1A;EGFR;ERBB4;NFKBIE;PPARD;TP53	BP	Be2c_VCR_vs_Control	1.58395
GO:0006606	protein import into nucleus	http://amigo.geneontology.org/amigo/term/GO:0006606	268	4	0.428589	9.33295	0.000810992	0.0260645	1026;1956;2066;4794	CDKN1A;EGFR;ERBB4;NFKBIE	BP	Be2c_VCR_vs_Control	1.58395
GO:0044744	protein targeting to nucleus	http://amigo.geneontology.org/amigo/term/GO:0044744	268	4	0.428589	9.33295	0.000810992	0.0260645	1026;1956;2066;4794	CDKN1A;EGFR;ERBB4;NFKBIE	BP	Be2c_VCR_vs_Control	1.58395
GO:1902593	single-organism nuclear import	http://amigo.geneontology.org/amigo/term/GO:1902593	269	4	0.430188	9.29826	0.000822341	0.0263303	1026;1956;2066;4794	CDKN1A;EGFR;ERBB4;NFKBIE	BP	Be2c_VCR_vs_Control	1.57954
GO:0045944	positive regulation of transcription from RNA polymerase II promoter	http://amigo.geneontology.org/amigo/term/GO:0045944	1016	7	1.6248	4.30822	0.000838318	0.0267417	405;1956;4609;5914;5915;7153;7157	EGFR;ARNT;MYC;RARA;RARB;TOP2A;TP53	BP	Be2c_VCR_vs_Control	1.57281
GO:0046685	response to arsenic-containing substance	http://amigo.geneontology.org/amigo/term/GO:0046685	27	2	0.0431787	46.3191	0.000842231	0.0267667	1026;1543	CDKN1A;CYP1A1	BP	Be2c_VCR_vs_Control	1.57241
GO:0035051	cardiocyte differentiation	http://amigo.geneontology.org/amigo/term/GO:0035051	118	3	0.188707	15.8977	0.000857862	0.0271625	1956;5914;5915	EGFR;RARA;RARB	BP	Be2c_VCR_vs_Control	1.56603
GO:0051248	negative regulation of protein metabolic process	http://amigo.geneontology.org/amigo/term/GO:0051248	1023	7	1.63599	4.27874	0.000873203	0.0275462	324;1026;1956;2950;4609;5914;9961	CDKN1A;EGFR;GSTP1;APC;MYC;RARA;MVP	BP	Be2c_VCR_vs_Control	1.55994
GO:0045931	positive regulation of mitotic cell cycle	http://amigo.geneontology.org/amigo/term/GO:0045931	120	3	0.191906	15.6327	0.000900704	0.0283093	595;1019;1543	CDK4;CYP1A1;CCND1	BP	Be2c_VCR_vs_Control	1.54807
GO:0097421	liver regeneration	http://amigo.geneontology.org/amigo/term/GO:0097421	28	2	0.044778	44.6648	0.000906127	0.0283754	595;1956	EGFR;CCND1	BP	Be2c_VCR_vs_Control	1.54706
GO:0071901	negative regulation of protein serine/threonine kinase activity	http://amigo.geneontology.org/amigo/term/GO:0071901	121	3	0.193505	15.5035	0.000922626	0.0287866	324;1026;2950	CDKN1A;GSTP1;APC	BP	Be2c_VCR_vs_Control	1.54081
GO:0032386	regulation of intracellular transport	http://amigo.geneontology.org/amigo/term/GO:0032386	491	5	0.785213	6.3677	0.000957322	0.0297605	1026;1956;2066;4794;7157	CDKN1A;EGFR;ERBB4;NFKBIE;TP53	BP	Be2c_VCR_vs_Control	1.52636
GO:0009617	response to bacterium	http://amigo.geneontology.org/amigo/term/GO:0009617	492	5	0.786813	6.35475	0.0009661	0.0299246	1019;1543;2950;5467;5914	CDK4;CYP1A1;GSTP1;PPARD;RARA	BP	Be2c_VCR_vs_Control	1.52397
GO:0045909	positive regulation of vasodilation	http://amigo.geneontology.org/amigo/term/GO:0045909	29	2	0.0463772	43.1247	0.000972292	0.0300077	1956;5467	EGFR;PPARD	BP	Be2c_VCR_vs_Control	1.52277
GO:0098813	nuclear chromosome segregation	http://amigo.geneontology.org/amigo/term/GO:0098813	282	4	0.450978	8.86961	0.000980318	0.0301465	324;898;7153;7155	APC;TOP2A;TOP2B;CCNE1	BP	Be2c_VCR_vs_Control	1.52076
GO:0007423	sensory organ development	http://amigo.geneontology.org/amigo/term/GO:0007423	495	5	0.79161	6.31624	0.000992795	0.0303274	1019;1543;1956;5914;5915	CDK4;CYP1A1;EGFR;RARA;RARB	BP	Be2c_VCR_vs_Control	1.51816
GO:0001666	response to hypoxia	http://amigo.geneontology.org/amigo/term/GO:0001666	283	4	0.452577	8.83827	0.000993295	0.0303274	405;1543;5467;7157	CYP1A1;ARNT;PPARD;TP53	BP	Be2c_VCR_vs_Control	1.51816
GO:0006720	isoprenoid metabolic process	http://amigo.geneontology.org/amigo/term/GO:0006720	125	3	0.199902	15.0074	0.0010137	0.0307309	1543;1956;5467	CYP1A1;EGFR;PPARD	BP	Be2c_VCR_vs_Control	1.51242
GO:0045471	response to ethanol	http://amigo.geneontology.org/amigo/term/GO:0045471	125	3	0.199902	15.0074	0.0010137	0.0307309	595;2950;5914	GSTP1;RARA;CCND1	BP	Be2c_VCR_vs_Control	1.51242
GO:0007507	heart development	http://amigo.geneontology.org/amigo/term/GO:0007507	499	5	0.798007	6.26561	0.00102924	0.0310918	1956;2066;5467;5914;5915	EGFR;ERBB4;PPARD;RARA;RARB	BP	Be2c_VCR_vs_Control	1.50735
GO:0051170	nuclear import	http://amigo.geneontology.org/amigo/term/GO:0051170	286	4	0.457375	8.74556	0.00103295	0.0310941	1026;1956;2066;4794	CDKN1A;EGFR;ERBB4;NFKBIE	BP	Be2c_VCR_vs_Control	1.50732
GO:0031641	regulation of myelination	http://amigo.geneontology.org/amigo/term/GO:0031641	30	2	0.0479764	41.6872	0.00104072	0.0311087	5914;5915	RARA;RARB	BP	Be2c_VCR_vs_Control	1.50712
GO:0051385	response to mineralocorticoid	http://amigo.geneontology.org/amigo/term/GO:0051385	30	2	0.0479764	41.6872	0.00104072	0.0311087	595;1026	CDKN1A;CCND1	BP	Be2c_VCR_vs_Control	1.50712
GO:0036293	response to decreased oxygen levels	http://amigo.geneontology.org/amigo/term/GO:0036293	291	4	0.465371	8.59529	0.00110152	0.0328114	405;1543;5467;7157	CYP1A1;ARNT;PPARD;TP53	BP	Be2c_VCR_vs_Control	1.48397
GO:0045737	positive regulation of cyclin-dependent protein serine/threonine kinase activity	http://amigo.geneontology.org/amigo/term/GO:0045737	31	2	0.0495756	40.3424	0.0011114	0.0328766	595;1956	EGFR;CCND1	BP	Be2c_VCR_vs_Control	1.48311
GO:0048384	retinoic acid receptor signaling pathway	http://amigo.geneontology.org/amigo/term/GO:0048384	31	2	0.0495756	40.3424	0.0011114	0.0328766	5914;5915	RARA;RARB	BP	Be2c_VCR_vs_Control	1.48311
GO:1903533	regulation of protein targeting	http://amigo.geneontology.org/amigo/term/GO:1903533	292	4	0.46697	8.56586	0.00111561	0.0328873	1026;1956;2066;4794	CDKN1A;EGFR;ERBB4;NFKBIE	BP	Be2c_VCR_vs_Control	1.48297
GO:0032270	positive regulation of cellular protein metabolic process	http://amigo.geneontology.org/amigo/term/GO:0032270	1399	8	2.2373	3.57574	0.00112434	0.0330308	405;595;1019;1026;1956;2066;4609;7157	CDK4;CDKN1A;EGFR;ERBB4;ARNT;MYC;CCND1;TP53	BP	Be2c_VCR_vs_Control	1.48108
GO:0006766	vitamin metabolic process	http://amigo.geneontology.org/amigo/term/GO:0006766	130	3	0.207898	14.4302	0.00113532	0.0332391	1543;1719;5467	CYP1A1;DHFR;PPARD	BP	Be2c_VCR_vs_Control	1.47835
GO:0051240	positive regulation of multicellular organismal process	http://amigo.geneontology.org/amigo/term/GO:0051240	1402	8	2.2421	3.56809	0.00114024	0.0332694	405;595;1956;2066;4609;5467;5914;5915	EGFR;ERBB4;ARNT;MYC;PPARD;RARA;RARB;CCND1	BP	Be2c_VCR_vs_Control	1.47795
GO:0006260	DNA replication	http://amigo.geneontology.org/amigo/term/GO:0006260	294	4	0.470169	8.50759	0.00114416	0.0332703	898;1956;7153;7155	EGFR;TOP2A;TOP2B;CCNE1	BP	Be2c_VCR_vs_Control	1.47794
GO:0010243	response to organonitrogen compound	http://amigo.geneontology.org/amigo/term/GO:0010243	777	6	1.24259	4.82863	0.00118239	0.0342055	595;1019;1026;1719;1956;2950	CDK4;CDKN1A;DHFR;EGFR;GSTP1;CCND1	BP	Be2c_VCR_vs_Control	1.4659
GO:0010039	response to iron ion	http://amigo.geneontology.org/amigo/term/GO:0010039	32	2	0.0511748	39.0817	0.00118433	0.0342055	595;1543	CYP1A1;CCND1	BP	Be2c_VCR_vs_Control	1.4659
GO:0045892	negative regulation of transcription, DNA-templated	http://amigo.geneontology.org/amigo/term/GO:0045892	1078	7	1.72395	4.06044	0.00118954	0.0342404	595;898;4609;5467;5914;5915;7157	MYC;PPARD;RARA;RARB;CCND1;TP53;CCNE1	BP	Be2c_VCR_vs_Control	1.46546
GO:0031327	negative regulation of cellular biosynthetic process	http://amigo.geneontology.org/amigo/term/GO:0031327	1420	8	2.27088	3.52286	0.00123956	0.0355603	595;898;1956;4609;5467;5914;5915;7157	EGFR;MYC;PPARD;RARA;RARB;CCND1;TP53;CCNE1	BP	Be2c_VCR_vs_Control	1.44903
GO:0017144	drug metabolic process	http://amigo.geneontology.org/amigo/term/GO:0017144	33	2	0.052774	37.8974	0.0012595	0.0360115	1543;1577	CYP1A1;CYP3A5	BP	Be2c_VCR_vs_Control	1.44356
GO:0071456	cellular response to hypoxia	http://amigo.geneontology.org/amigo/term/GO:0071456	136	3	0.217493	13.7936	0.00129298	0.0368457	405;5467;7157	ARNT;PPARD;TP53	BP	Be2c_VCR_vs_Control	1.43361
GO:0010038	response to metal ion	http://amigo.geneontology.org/amigo/term/GO:0010038	305	4	0.48776	8.20076	0.00131051	0.037221	595;1019;1543;1956	CDK4;CYP1A1;EGFR;CCND1	BP	Be2c_VCR_vs_Control	1.42921
GO:0070201	regulation of establishment of protein localization	http://amigo.geneontology.org/amigo/term/GO:0070201	795	6	1.27137	4.7193	0.00133103	0.0376787	1026;1956;2066;4794;5467;7157	CDKN1A;EGFR;ERBB4;NFKBIE;PPARD;TP53	BP	Be2c_VCR_vs_Control	1.4239
GO:0060612	adipose tissue development	http://amigo.geneontology.org/amigo/term/GO:0060612	34	2	0.0543732	36.7828	0.0013369	0.0377201	1019;5467	CDK4;PPARD	BP	Be2c_VCR_vs_Control	1.42343
GO:0048511	rhythmic process	http://amigo.geneontology.org/amigo/term/GO:0048511	310	4	0.495756	8.06849	0.00139146	0.0391302	1019;1956;7153;7157	CDK4;EGFR;TOP2A;TP53	BP	Be2c_VCR_vs_Control	1.40749
GO:0051172	negative regulation of nitrogen compound metabolic process	http://amigo.geneontology.org/amigo/term/GO:0051172	1448	8	2.31566	3.45474	0.00140788	0.0394621	595;898;1956;4609;5467;5914;5915;7157	EGFR;MYC;PPARD;RARA;RARB;CCND1;TP53;CCNE1	BP	Be2c_VCR_vs_Control	1.40382
GO:0014066	regulation of phosphatidylinositol 3-kinase signaling	http://amigo.geneontology.org/amigo/term/GO:0014066	141	3	0.225489	13.3044	0.00143443	0.0399444	1956;2066;5467	EGFR;ERBB4;PPARD	BP	Be2c_VCR_vs_Control	1.39854
GO:0072073	kidney epithelium development	http://amigo.geneontology.org/amigo/term/GO:0072073	141	3	0.225489	13.3044	0.00143443	0.0399444	4609;5914;5915	MYC;RARA;RARB	BP	Be2c_VCR_vs_Control	1.39854
GO:0045936	negative regulation of phosphate metabolic process	http://amigo.geneontology.org/amigo/term/GO:0045936	539	5	0.861976	5.80063	0.00145114	0.0401275	324;1026;2950;4609;9961	CDKN1A;GSTP1;APC;MYC;MVP	BP	Be2c_VCR_vs_Control	1.39656
GO:0009607	response to biotic stimulus	http://amigo.geneontology.org/amigo/term/GO:0009607	809	6	1.29376	4.63763	0.0014563	0.0401275	1019;1543;2950;5467;5914;7157	CDK4;CYP1A1;GSTP1;PPARD;RARA;TP53	BP	Be2c_VCR_vs_Control	1.39656
GO:0010563	negative regulation of phosphorus metabolic process	http://amigo.geneontology.org/amigo/term/GO:0010563	540	5	0.863575	5.78989	0.00146311	0.0401275	324;1026;2950;4609;9961	CDKN1A;GSTP1;APC;MYC;MVP	BP	Be2c_VCR_vs_Control	1.39656
GO:0036294	cellular response to decreased oxygen levels	http://amigo.geneontology.org/amigo/term/GO:0036294	142	3	0.227088	13.2107	0.00146384	0.0401275	405;5467;7157	ARNT;PPARD;TP53	BP	Be2c_VCR_vs_Control	1.39656
GO:1903507	negative regulation of nucleic acid-templated transcription	http://amigo.geneontology.org/amigo/term/GO:1903507	1117	7	1.78632	3.91867	0.00146447	0.0401275	595;898;4609;5467;5914;5915;7157	MYC;PPARD;RARA;RARB;CCND1;TP53;CCNE1	BP	Be2c_VCR_vs_Control	1.39656
GO:0006261	DNA-dependent DNA replication	http://amigo.geneontology.org/amigo/term/GO:0006261	143	3	0.228687	13.1183	0.00149362	0.0406656	898;7153;7155	TOP2A;TOP2B;CCNE1	BP	Be2c_VCR_vs_Control	1.39077
GO:0035265	organ growth	http://amigo.geneontology.org/amigo/term/GO:0035265	143	3	0.228687	13.1183	0.00149362	0.0406656	2066;5914;5915	ERBB4;RARA;RARB	BP	Be2c_VCR_vs_Control	1.39077
GO:0048662	negative regulation of smooth muscle cell proliferation	http://amigo.geneontology.org/amigo/term/GO:0048662	36	2	0.0575717	34.7393	0.00149839	0.0406658	2950;5467	GSTP1;PPARD	BP	Be2c_VCR_vs_Control	1.39077
GO:0017038	protein import	http://amigo.geneontology.org/amigo/term/GO:0017038	318	4	0.50855	7.86551	0.00152819	0.0413433	1026;1956;2066;4794	CDKN1A;EGFR;ERBB4;NFKBIE	BP	Be2c_VCR_vs_Control	1.38359
GO:0001890	placenta development	http://amigo.geneontology.org/amigo/term/GO:0001890	145	3	0.231886	12.9374	0.00155434	0.0419181	405;1956;5467	EGFR;ARNT;PPARD	BP	Be2c_VCR_vs_Control	1.3776
GO:0060341	regulation of cellular localization	http://amigo.geneontology.org/amigo/term/GO:0060341	823	6	1.31615	4.55874	0.00159047	0.0426337	898;1026;1956;2066;4794;7157	CDKN1A;EGFR;ERBB4;NFKBIE;TP53;CCNE1	BP	Be2c_VCR_vs_Control	1.37025
GO:1902679	negative regulation of RNA biosynthetic process	http://amigo.geneontology.org/amigo/term/GO:1902679	1133	7	1.81191	3.86333	0.00159085	0.0426337	595;898;4609;5467;5914;5915;7157	MYC;PPARD;RARA;RARB;CCND1;TP53;CCNE1	BP	Be2c_VCR_vs_Control	1.37025
GO:0038127	ERBB signaling pathway	http://amigo.geneontology.org/amigo/term/GO:0038127	149	3	0.238283	12.5901	0.00168037	0.0448922	1956;2066;9961	EGFR;ERBB4;MVP	BP	Be2c_VCR_vs_Control	1.34783
GO:0000077	DNA damage checkpoint	http://amigo.geneontology.org/amigo/term/GO:0000077	150	3	0.239882	12.5062	0.00171285	0.0456174	595;1026;7157	CDKN1A;CCND1;TP53	BP	Be2c_VCR_vs_Control	1.34087
GO:0007059	chromosome segregation	http://amigo.geneontology.org/amigo/term/GO:0007059	329	4	0.526141	7.60253	0.0017312	0.0459628	324;898;7153;7155	APC;TOP2A;TOP2B;CCNE1	BP	Be2c_VCR_vs_Control	1.33759
GO:0071453	cellular response to oxygen levels	http://amigo.geneontology.org/amigo/term/GO:0071453	151	3	0.241481	12.4233	0.00174573	0.046205	405;5467;7157	ARNT;PPARD;TP53	BP	Be2c_VCR_vs_Control	1.33531
GO:0051094	positive regulation of developmental process	http://amigo.geneontology.org/amigo/term/GO:0051094	1152	7	1.84229	3.79961	0.00175194	0.0462226	405;595;2066;4609;5467;5914;5915	ERBB4;ARNT;MYC;PPARD;RARA;RARB;CCND1	BP	Be2c_VCR_vs_Control	1.33515
GO:0038128	ERBB2 signaling pathway	http://amigo.geneontology.org/amigo/term/GO:0038128	39	2	0.0623693	32.0671	0.00175721	0.0462226	1956;2066	EGFR;ERBB4	BP	Be2c_VCR_vs_Control	1.33515
GO:0031400	negative regulation of protein modification process	http://amigo.geneontology.org/amigo/term/GO:0031400	566	5	0.905154	5.52392	0.00180082	0.0472245	324;1026;2950;4609;9961	CDKN1A;GSTP1;APC;MYC;MVP	BP	Be2c_VCR_vs_Control	1.32583
GO:0006284	base-excision repair	http://amigo.geneontology.org/amigo/term/GO:0006284	40	2	0.0639685	31.2654	0.00184787	0.0483103	7157;7507	TP53;XPA	BP	Be2c_VCR_vs_Control	1.31596
GO:0097190	apoptotic signaling pathway	http://amigo.geneontology.org/amigo/term/GO:0097190	570	5	0.911551	5.48516	0.00185748	0.0484134	1026;2950;5467;7157;7507	CDKN1A;GSTP1;PPARD;TP53;XPA	BP	Be2c_VCR_vs_Control	1.31503
GO:0000307	cyclin-dependent protein kinase holoenzyme complex	http://amigo.geneontology.org/amigo/term/GO:0000307	35	4	0.0442275	90.4416	9.75517e-08	0.000100478	595;898;1019;1026	CDK4;CDKN1A;CCND1;CCNE1	CC	Be2c_VCR_vs_Control	3.99793
GO:0048471	perinuclear region of cytoplasm	http://amigo.geneontology.org/amigo/term/GO:0048471	622	8	0.785985	10.1783	5.20665e-07	0.000268142	324;1019;1026;1956;3482;4794;5914;9961	CDK4;CDKN1A;EGFR;APC;IGF2R;NFKBIE;RARA;MVP	CC	Be2c_VCR_vs_Control	3.57163
GO:1902554	serine/threonine protein kinase complex	http://amigo.geneontology.org/amigo/term/GO:1902554	82	4	0.103619	38.6031	3.13425e-06	0.00107609	595;898;1019;1026	CDK4;CDKN1A;CCND1;CCNE1	CC	Be2c_VCR_vs_Control	2.96815
GO:1902911	protein kinase complex	http://amigo.geneontology.org/amigo/term/GO:1902911	94	4	0.118782	33.675	5.41054e-06	0.00139321	595;898;1019;1026	CDK4;CDKN1A;CCND1;CCNE1	CC	Be2c_VCR_vs_Control	2.85598
GO:0005694	chromosome	http://amigo.geneontology.org/amigo/term/GO:0005694	882	8	1.11453	7.1779	7.11871e-06	0.00146645	324;1019;5467;5914;7153;7155;7157;7507	CDK4;APC;PPARD;RARA;TOP2A;TOP2B;TP53;XPA	CC	Be2c_VCR_vs_Control	2.83373
GO:0061695	transferase complex, transferring phosphorus-containing groups	http://amigo.geneontology.org/amigo/term/GO:0061695	251	5	0.317174	15.7642	1.28964e-05	0.00221388	595;898;1019;1026;7157	CDK4;CDKN1A;CCND1;TP53;CCNE1	CC	Be2c_VCR_vs_Control	2.65485
GO:0044427	chromosomal part	http://amigo.geneontology.org/amigo/term/GO:0044427	773	7	0.976795	7.16629	3.14374e-05	0.00462579	324;1019;5467;5914;7155;7157;7507	CDK4;APC;PPARD;RARA;TOP2B;TP53;XPA	CC	Be2c_VCR_vs_Control	2.33481
GO:0000785	chromatin	http://amigo.geneontology.org/amigo/term/GO:0000785	426	5	0.538311	9.28831	0.000159926	0.0205905	1019;5467;5914;7155;7157	CDK4;PPARD;RARA;TOP2B;TP53	CC	Be2c_VCR_vs_Control	1.68633
GO:0000228	nuclear chromosome	http://amigo.geneontology.org/amigo/term/GO:0000228	511	5	0.645721	7.74328	0.000371775	0.0378908	5467;5914;7153;7157;7507	PPARD;RARA;TOP2A;TP53;XPA	CC	Be2c_VCR_vs_Control	1.42147
GO:0005923	bicellular tight junction	http://amigo.geneontology.org/amigo/term/GO:0005923	113	3	0.142791	21.0097	0.000374726	0.0378908	324;595;1019	CDK4;APC;CCND1	CC	Be2c_VCR_vs_Control	1.42147
GO:0070160	occluding junction	http://amigo.geneontology.org/amigo/term/GO:0070160	116	3	0.146582	20.4663	0.000404659	0.0378908	324;595;1019	CDK4;APC;CCND1	CC	Be2c_VCR_vs_Control	1.42147
GO:0005730	nucleolus	http://amigo.geneontology.org/amigo/term/GO:0005730	849	6	1.07283	5.59268	0.000502925	0.0431677	1019;1026;4609;7153;7155;7157	CDK4;CDKN1A;MYC;TOP2A;TOP2B;TP53	CC	Be2c_VCR_vs_Control	1.36484
GO:0043296	apical junction complex	http://amigo.geneontology.org/amigo/term/GO:0043296	130	3	0.164273	18.2622	0.000564675	0.0447396	324;595;1019	CDK4;APC;CCND1	CC	Be2c_VCR_vs_Control	1.34931
GO:0019901	protein kinase binding	http://amigo.geneontology.org/amigo/term/GO:0019901	522	10	0.766707	13.0428	1.33245e-09	2.43572e-06	324;595;898;1956;2950;5914;7153;7155;7157;9961	EGFR;GSTP1;APC;RARA;CCND1;TOP2A;TOP2B;TP53;CCNE1;MVP	MF	Be2c_VCR_vs_Control	5.61337
GO:0019900	kinase binding	http://amigo.geneontology.org/amigo/term/GO:0019900	587	10	0.862179	11.5985	4.12957e-09	2.99613e-06	324;595;898;1956;2950;5914;7153;7155;7157;9961	EGFR;GSTP1;APC;RARA;CCND1;TOP2A;TOP2B;TP53;CCNE1;MVP	MF	Be2c_VCR_vs_Control	5.52344
GO:0008144	drug binding	http://amigo.geneontology.org/amigo/term/GO:0008144	98	6	0.143941	41.6837	4.91706e-09	2.99613e-06	1719;2950;5467;5914;5915;7153	DHFR;GSTP1;PPARD;RARA;RARB;TOP2A	MF	Be2c_VCR_vs_Control	5.52344
GO:0016538	cyclin-dependent protein serine/threonine kinase regulator activity	http://amigo.geneontology.org/amigo/term/GO:0016538	27	4	0.0396573	100.864	6.14073e-08	2.80632e-05	595;898;1019;1026	CDK4;CDKN1A;CCND1;CCNE1	MF	Be2c_VCR_vs_Control	4.55186
GO:0019899	enzyme binding	http://amigo.geneontology.org/amigo/term/GO:0019899	1756	13	2.57919	5.04034	1.94636e-07	7.1159e-05	324;595;898;1026;1543;1956;2950;3482;5914;7153;7155;7157;9961	CDKN1A;CYP1A1;EGFR;GSTP1;APC;IGF2R;RARA;CCND1;TOP2A;TOP2B;TP53;CCNE1;MVP	MF	Be2c_VCR_vs_Control	4.14777
GO:0019207	kinase regulator activity	http://amigo.geneontology.org/amigo/term/GO:0019207	187	6	0.274663	21.8449	2.35112e-07	7.16308e-05	324;595;898;1019;1026;2950	CDK4;CDKN1A;GSTP1;APC;CCND1;CCNE1	MF	Be2c_VCR_vs_Control	4.1449
GO:0046983	protein dimerization activity	http://amigo.geneontology.org/amigo/term/GO:0046983	1109	10	1.62889	6.13916	1.62295e-06	0.000413294	405;1956;2066;4609;5467;5914;7153;7155;7157;7507	EGFR;ERBB4;ARNT;MYC;PPARD;RARA;TOP2A;TOP2B;TP53;XPA	MF	Be2c_VCR_vs_Control	3.38374
GO:0046982	protein heterodimerization activity	http://amigo.geneontology.org/amigo/term/GO:0046982	425	7	0.624235	11.2137	1.80873e-06	0.000413294	405;1956;5467;5914;7153;7155;7157	EGFR;ARNT;PPARD;RARA;TOP2A;TOP2B;TP53	MF	Be2c_VCR_vs_Control	3.38374
GO:0019887	protein kinase regulator activity	http://amigo.geneontology.org/amigo/term/GO:0019887	168	5	0.246756	20.2629	3.92747e-06	0.000797712	324;595;898;1019;1026	CDK4;CDKN1A;APC;CCND1;CCNE1	MF	Be2c_VCR_vs_Control	3.09815
GO:0044877	macromolecular complex binding	http://amigo.geneontology.org/amigo/term/GO:0044877	1265	10	1.85802	5.38208	5.34613e-06	0.000977273	595;1019;1026;1956;4609;5914;5915;7153;7155;7157	CDK4;CDKN1A;EGFR;MYC;RARA;RARB;CCND1;TOP2A;TOP2B;TP53	MF	Be2c_VCR_vs_Control	3.00998
GO:0008134	transcription factor binding	http://amigo.geneontology.org/amigo/term/GO:0008134	508	7	0.746144	9.38156	5.88563e-06	0.000978084	405;595;4609;5467;5914;5915;7157	ARNT;MYC;PPARD;RARA;RARB;CCND1;TP53	MF	Be2c_VCR_vs_Control	3.00962
GO:0042826	histone deacetylase binding	http://amigo.geneontology.org/amigo/term/GO:0042826	100	4	0.146879	27.2333	1.27726e-05	0.0019457	595;5914;7153;7155	RARA;CCND1;TOP2A;TOP2B	MF	Be2c_VCR_vs_Control	2.71092
GO:0101020	estrogen 16-alpha-hydroxylase activity	http://amigo.geneontology.org/amigo/term/GO:0101020	5	2	0.00734394	272.333	2.06201e-05	0.00289951	1543;1577	CYP1A1;CYP3A5	MF	Be2c_VCR_vs_Control	2.53768
GO:0003708	retinoic acid receptor activity	http://amigo.geneontology.org/amigo/term/GO:0003708	7	2	0.0102815	194.524	4.32246e-05	0.00465269	5914;5915	RARA;RARB	MF	Be2c_VCR_vs_Control	2.3323
GO:0003916	DNA topoisomerase activity	http://amigo.geneontology.org/amigo/term/GO:0003916	7	2	0.0102815	194.524	4.32246e-05	0.00465269	7153;7155	TOP2A;TOP2B	MF	Be2c_VCR_vs_Control	2.3323
GO:0004879	RNA polymerase II transcription factor activity, ligand-activated sequence-specific DNA binding	http://amigo.geneontology.org/amigo/term/GO:0004879	47	3	0.069033	43.4574	4.3269e-05	0.00465269	5467;5914;5915	PPARD;RARA;RARB	MF	Be2c_VCR_vs_Control	2.3323
GO:0098531	transcription factor activity, direct ligand regulated sequence-specific DNA binding	http://amigo.geneontology.org/amigo/term/GO:0098531	47	3	0.069033	43.4574	4.3269e-05	0.00465269	5467;5914;5915	PPARD;RARA;RARB	MF	Be2c_VCR_vs_Control	2.3323
GO:0004716	signal transducer, downstream of receptor, with protein tyrosine kinase activity	http://amigo.geneontology.org/amigo/term/GO:0004716	9	2	0.0132191	151.296	7.39664e-05	0.0075117	1956;2066	EGFR;ERBB4	MF	Be2c_VCR_vs_Control	2.12426
GO:0003707	steroid hormone receptor activity	http://amigo.geneontology.org/amigo/term/GO:0003707	58	3	0.0851897	35.2155	8.14696e-05	0.00783824	5467;5914;5915	PPARD;RARA;RARB	MF	Be2c_VCR_vs_Control	2.10578
GO:0033293	monocarboxylic acid binding	http://amigo.geneontology.org/amigo/term/GO:0033293	61	3	0.0895961	33.4836	9.47507e-05	0.00866021	3482;5467;5914	IGF2R;PPARD;RARA	MF	Be2c_VCR_vs_Control	2.06247
GO:0031406	carboxylic acid binding	http://amigo.geneontology.org/amigo/term/GO:0031406	171	4	0.251163	15.9259	0.000104481	0.00869269	1719;3482;5467;5914	DHFR;IGF2R;PPARD;RARA	MF	Be2c_VCR_vs_Control	2.06085
GO:0043177	organic acid binding	http://amigo.geneontology.org/amigo/term/GO:0043177	172	4	0.252632	15.8333	0.000106864	0.00869269	1719;3482;5467;5914	DHFR;IGF2R;PPARD;RARA	MF	Be2c_VCR_vs_Control	2.06085
GO:0004714	transmembrane receptor protein tyrosine kinase activity	http://amigo.geneontology.org/amigo/term/GO:0004714	64	3	0.0940024	31.9141	0.000109372	0.00869269	1956;2066;3482	EGFR;ERBB4;IGF2R	MF	Be2c_VCR_vs_Control	2.06085
GO:0016301	kinase activity	http://amigo.geneontology.org/amigo/term/GO:0016301	832	7	1.22203	5.72817	0.000139661	0.0106375	595;898;1019;1026;1956;2066;3482	CDK4;CDKN1A;EGFR;ERBB4;IGF2R;CCND1;CCNE1	MF	Be2c_VCR_vs_Control	1.97316
GO:0019199	transmembrane receptor protein kinase activity	http://amigo.geneontology.org/amigo/term/GO:0019199	80	3	0.117503	25.5312	0.000212379	0.0155291	1956;2066;3482	EGFR;ERBB4;IGF2R	MF	Be2c_VCR_vs_Control	1.80885
GO:0004672	protein kinase activity	http://amigo.geneontology.org/amigo/term/GO:0004672	637	6	0.935618	6.41287	0.000252829	0.0177758	595;1019;1026;1956;2066;3482	CDK4;CDKN1A;EGFR;ERBB4;IGF2R;CCND1	MF	Be2c_VCR_vs_Control	1.75017
GO:0000981	RNA polymerase II transcription factor activity, sequence-specific DNA binding	http://amigo.geneontology.org/amigo/term/GO:0000981	652	6	0.95765	6.26534	0.000286701	0.0194107	405;4609;5467;5914;5915;7157	ARNT;MYC;PPARD;RARA;RARB;TP53	MF	Be2c_VCR_vs_Control	1.71196
GO:0030234	enzyme regulator activity	http://amigo.geneontology.org/amigo/term/GO:0030234	956	7	1.40416	4.98518	0.000329656	0.0215218	324;595;898;1019;1026;1956;2950	CDK4;CDKN1A;EGFR;GSTP1;APC;CCND1;CCNE1	MF	Be2c_VCR_vs_Control	1.66712
GO:0008301	DNA binding, bending	http://amigo.geneontology.org/amigo/term/GO:0008301	19	2	0.027907	71.6667	0.000348201	0.0219487	7153;7155	TOP2A;TOP2B	MF	Be2c_VCR_vs_Control	1.65859
GO:0016772	transferase activity, transferring phosphorus-containing groups	http://amigo.geneontology.org/amigo/term/GO:0016772	975	7	1.43207	4.88803	0.000371768	0.0226531	595;898;1019;1026;1956;2066;3482	CDK4;CDKN1A;EGFR;ERBB4;IGF2R;CCND1;CCNE1	MF	Be2c_VCR_vs_Control	1.64487
GO:0030332	cyclin binding	http://amigo.geneontology.org/amigo/term/GO:0030332	20	2	0.0293758	68.0833	0.000386543	0.0227936	1019;1026	CDK4;CDKN1A	MF	Be2c_VCR_vs_Control	1.64219
GO:0032403	protein complex binding	http://amigo.geneontology.org/amigo/term/GO:0032403	696	6	1.02228	5.86925	0.000407177	0.02326	595;1019;1026;1956;4609;5915	CDK4;CDKN1A;EGFR;MYC;RARB;CCND1	MF	Be2c_VCR_vs_Control	1.63339
GO:0070330	aromatase activity	http://amigo.geneontology.org/amigo/term/GO:0070330	22	2	0.0323133	61.8939	0.000469113	0.0255174	1543;1577	CYP1A1;CYP3A5	MF	Be2c_VCR_vs_Control	1.59316
GO:0098772	molecular function regulator	http://amigo.geneontology.org/amigo/term/GO:0098772	1352	8	1.9858	4.0286	0.000474613	0.0255174	324;595;898;1019;1026;1956;2066;2950	CDK4;CDKN1A;EGFR;ERBB4;GSTP1;APC;CCND1;CCNE1	MF	Be2c_VCR_vs_Control	1.59316
GO:0001972	retinoic acid binding	http://amigo.geneontology.org/amigo/term/GO:0001972	23	2	0.0337821	59.2029	0.00051333	0.026084	3482;5914	IGF2R;RARA	MF	Be2c_VCR_vs_Control	1.58363
GO:0019903	protein phosphatase binding	http://amigo.geneontology.org/amigo/term/GO:0019903	108	3	0.158629	18.912	0.00051369	0.026084	1956;7157;9961	EGFR;TP53;MVP	MF	Be2c_VCR_vs_Control	1.58363
GO:0003682	chromatin binding	http://amigo.geneontology.org/amigo/term/GO:0003682	476	5	0.699143	7.15161	0.000551893	0.0272665	1956;5914;7153;7155;7157	EGFR;RARA;TOP2A;TOP2B;TP53	MF	Be2c_VCR_vs_Control	1.56437
GO:0016712	oxidoreductase activity, acting on paired donors, with incorporation or reduction of molecular oxygen, reduced flavin or flavoprotein as one donor, and incorporation of one atom of oxygen	http://amigo.geneontology.org/amigo/term/GO:0016712	25	2	0.0367197	54.4667	0.000607601	0.0292288	1543;1577	CYP1A1;CYP3A5	MF	Be2c_VCR_vs_Control	1.53419
GO:0016773	phosphotransferase activity, alcohol group as acceptor	http://amigo.geneontology.org/amigo/term/GO:0016773	763	6	1.12069	5.35387	0.00066368	0.0311079	595;1019;1026;1956;2066;3482	CDK4;CDKN1A;EGFR;ERBB4;IGF2R;CCND1	MF	Be2c_VCR_vs_Control	1.50713
GO:0031625	ubiquitin protein ligase binding	http://amigo.geneontology.org/amigo/term/GO:0031625	280	4	0.411261	9.72619	0.000684239	0.0312697	324;1026;1956;7157	CDKN1A;EGFR;APC;TP53	MF	Be2c_VCR_vs_Control	1.50488
GO:0044389	ubiquitin-like protein ligase binding	http://amigo.geneontology.org/amigo/term/GO:0044389	285	4	0.418605	9.55556	0.000731117	0.0325971	324;1026;1956;7157	CDKN1A;EGFR;APC;TP53	MF	Be2c_VCR_vs_Control	1.48682
GO:0003713	transcription coactivator activity	http://amigo.geneontology.org/amigo/term/GO:0003713	294	4	0.431824	9.26304	0.000821183	0.035741	405;898;5467;5914	ARNT;PPARD;RARA;CCNE1	MF	Be2c_VCR_vs_Control	1.44683
GO:0003712	transcription cofactor activity	http://amigo.geneontology.org/amigo/term/GO:0003712	532	5	0.781395	6.39881	0.000913045	0.038815	405;595;898;5467;5914	ARNT;PPARD;RARA;CCND1;CCNE1	MF	Be2c_VCR_vs_Control	1.411
GO:0044212	transcription regulatory region DNA binding	http://amigo.geneontology.org/amigo/term/GO:0044212	834	6	1.22497	4.89808	0.00105841	0.0419424	405;2066;4609;5914;5915;7157	ERBB4;ARNT;MYC;RARA;RARB;TP53	MF	Be2c_VCR_vs_Control	1.37735
GO:0008395	steroid hydroxylase activity	http://amigo.geneontology.org/amigo/term/GO:0008395	33	2	0.04847	41.2626	0.00106174	0.0419424	1543;1577	CYP1A1;CYP3A5	MF	Be2c_VCR_vs_Control	1.37735
GO:0000975	regulatory region DNA binding	http://amigo.geneontology.org/amigo/term/GO:0000975	836	6	1.22791	4.88636	0.0010717	0.0419424	405;2066;4609;5914;5915;7157	ERBB4;ARNT;MYC;RARA;RARB;TP53	MF	Be2c_VCR_vs_Control	1.37735
GO:0001067	regulatory region nucleic acid binding	http://amigo.geneontology.org/amigo/term/GO:0001067	837	6	1.22938	4.88053	0.00107839	0.0419424	405;2066;4609;5914;5915;7157	ERBB4;ARNT;MYC;RARA;RARB;TP53	MF	Be2c_VCR_vs_Control	1.37735
hsa05200	Pathways in cancer - Homo sapiens (human)	http://www.kegg.jp/kegg-bin/show_pathway?hsa05200	397	13	1.32794	9.78957	5.37727e-11	1.62931e-08	1019;1026;1956;2950;324;405;4609;5467;5914;5915;595;7157;898	CDK4;CDKN1A;EGFR;GSTP1;APC;ARNT;MYC;PPARD;RARA;RARB;CCND1;TP53;CCNE1	KEGG	Be2c_VCR_vs_Control	7.788
hsa05219	Bladder cancer - Homo sapiens (human)	http://www.kegg.jp/kegg-bin/show_pathway?hsa05219	41	6	0.137143	43.75	2.96766e-09	4.496e-07	1019;1026;1956;4609;595;7157	CDK4;CDKN1A;EGFR;MYC;CCND1;TP53	KEGG	Be2c_VCR_vs_Control	6.34717
hsa01524	Platinum drug resistance - Homo sapiens (human)	http://www.kegg.jp/kegg-bin/show_pathway?hsa01524	75	6	0.250871	23.9167	1.23477e-07	1.24711e-05	1026;2950;7153;7155;7157;7507	CDKN1A;GSTP1;TOP2A;TOP2B;TP53;XPA	KEGG	Be2c_VCR_vs_Control	4.90409
hsa05222	Small cell lung cancer - Homo sapiens (human)	http://www.kegg.jp/kegg-bin/show_pathway?hsa05222	86	6	0.287666	20.8576	2.81516e-07	1.74576e-05	1019;4609;5915;595;7157;898	CDK4;MYC;RARB;CCND1;TP53;CCNE1	KEGG	Be2c_VCR_vs_Control	4.75802
hsa05224	Breast cancer - Homo sapiens (human)	http://www.kegg.jp/kegg-bin/show_pathway?hsa05224	146	7	0.488362	14.3336	3.24033e-07	1.74576e-05	1019;1026;1956;324;4609;595;7157	CDK4;CDKN1A;EGFR;APC;MYC;CCND1;TP53	KEGG	Be2c_VCR_vs_Control	4.75802
hsa05215	Prostate cancer - Homo sapiens (human)	http://www.kegg.jp/kegg-bin/show_pathway?hsa05215	89	6	0.2977	20.1545	3.45695e-07	1.74576e-05	1026;1956;2950;595;7157;898	CDKN1A;EGFR;GSTP1;CCND1;TP53;CCNE1	KEGG	Be2c_VCR_vs_Control	4.75802
hsa05213	Endometrial cancer - Homo sapiens (human)	http://www.kegg.jp/kegg-bin/show_pathway?hsa05213	52	5	0.173937	28.746	6.29106e-07	2.72313e-05	1956;324;4609;595;7157	EGFR;APC;MYC;CCND1;TP53	KEGG	Be2c_VCR_vs_Control	4.56493
hsa05223	Non-small cell lung cancer - Homo sapiens (human)	http://www.kegg.jp/kegg-bin/show_pathway?hsa05223	56	5	0.187317	26.6927	9.16465e-07	3.47111e-05	1019;1956;5915;595;7157	CDK4;EGFR;RARB;CCND1;TP53	KEGG	Be2c_VCR_vs_Control	4.45953
hsa05214	Glioma - Homo sapiens (human)	http://www.kegg.jp/kegg-bin/show_pathway?hsa05214	66	5	0.220767	22.6484	2.09716e-06	7.06043e-05	1019;1026;1956;595;7157	CDK4;CDKN1A;EGFR;CCND1;TP53	KEGG	Be2c_VCR_vs_Control	4.15117
hsa04110	Cell cycle - Homo sapiens (human)	http://www.kegg.jp/kegg-bin/show_pathway?hsa04110	124	6	0.414774	14.4657	2.46211e-06	7.21625e-05	1019;1026;4609;595;7157;898	CDK4;CDKN1A;MYC;CCND1;TP53;CCNE1	KEGG	Be2c_VCR_vs_Control	4.14169
hsa04115	p53 signaling pathway - Homo sapiens (human)	http://www.kegg.jp/kegg-bin/show_pathway?hsa04115	69	5	0.230801	21.6636	2.61976e-06	7.21625e-05	1019;1026;595;7157;898	CDK4;CDKN1A;CCND1;TP53;CCNE1	KEGG	Be2c_VCR_vs_Control	4.14169
hsa05218	Melanoma - Homo sapiens (human)	http://www.kegg.jp/kegg-bin/show_pathway?hsa05218	71	5	0.237491	21.0534	3.02158e-06	7.62949e-05	1019;1026;1956;595;7157	CDK4;CDKN1A;EGFR;CCND1;TP53	KEGG	Be2c_VCR_vs_Control	4.1175
hsa05220	Chronic myeloid leukemia - Homo sapiens (human)	http://www.kegg.jp/kegg-bin/show_pathway?hsa05220	73	5	0.244181	20.4766	3.47039e-06	8.08868e-05	1019;1026;4609;595;7157	CDK4;CDKN1A;MYC;CCND1;TP53	KEGG	Be2c_VCR_vs_Control	4.09212
hsa05161	Hepatitis B - Homo sapiens (human)	http://www.kegg.jp/kegg-bin/show_pathway?hsa05161	146	6	0.488362	12.286	6.37159e-06	0.000137899	1019;1026;4609;595;7157;898	CDK4;CDKN1A;MYC;CCND1;TP53;CCNE1	KEGG	Be2c_VCR_vs_Control	3.86044
hsa01522	Endocrine resistance - Homo sapiens (human)	http://www.kegg.jp/kegg-bin/show_pathway?hsa01522	98	5	0.327805	15.253	1.48433e-05	0.000299835	1019;1026;1956;595;7157	CDK4;CDKN1A;EGFR;CCND1;TP53	KEGG	Be2c_VCR_vs_Control	3.52312
hsa05221	Acute myeloid leukemia - Homo sapiens (human)	http://www.kegg.jp/kegg-bin/show_pathway?hsa05221	57	4	0.190662	20.9795	3.37926e-05	0.000639947	4609;5467;5914;595	MYC;PPARD;RARA;CCND1	KEGG	Be2c_VCR_vs_Control	3.19386
hsa05206	MicroRNAs in cancer - Homo sapiens (human)	http://www.kegg.jp/kegg-bin/show_pathway?hsa05206	299	7	1.00014	6.99902	3.81756e-05	0.000680424	1026;1956;324;4609;595;7157;898	CDKN1A;EGFR;APC;MYC;CCND1;TP53;CCNE1	KEGG	Be2c_VCR_vs_Control	3.16722
hsa05205	Proteoglycans in cancer - Homo sapiens (human)	http://www.kegg.jp/kegg-bin/show_pathway?hsa05205	205	6	0.685714	8.75	4.42456e-05	0.0007448	1026;1956;2066;4609;595;7157	CDKN1A;EGFR;ERBB4;MYC;CCND1;TP53	KEGG	Be2c_VCR_vs_Control	3.12796
hsa05210	Colorectal cancer - Homo sapiens (human)	http://www.kegg.jp/kegg-bin/show_pathway?hsa05210	62	4	0.207387	19.2876	4.71922e-05	0.000752592	324;4609;595;7157	APC;MYC;CCND1;TP53	KEGG	Be2c_VCR_vs_Control	3.12344
hsa05212	Pancreatic cancer - Homo sapiens (human)	http://www.kegg.jp/kegg-bin/show_pathway?hsa05212	66	4	0.220767	18.1187	6.0428e-05	0.000915485	1019;1956;595;7157	CDK4;EGFR;CCND1;TP53	KEGG	Be2c_VCR_vs_Control	3.03835
hsa04151	PI3K-Akt signaling pathway - Homo sapiens (human)	http://www.kegg.jp/kegg-bin/show_pathway?hsa04151	341	7	1.14063	6.13697	8.8352e-05	0.00126457	1019;1026;1956;4609;595;7157;898	CDK4;CDKN1A;EGFR;MYC;CCND1;TP53;CCNE1	KEGG	Be2c_VCR_vs_Control	2.89806
hsa04310	Wnt signaling pathway - Homo sapiens (human)	http://www.kegg.jp/kegg-bin/show_pathway?hsa04310	143	5	0.478328	10.4531	9.1817e-05	0.00126457	324;4609;5467;595;7157	APC;MYC;PPARD;CCND1;TP53	KEGG	Be2c_VCR_vs_Control	2.89806
hsa05216	Thyroid cancer - Homo sapiens (human)	http://www.kegg.jp/kegg-bin/show_pathway?hsa05216	29	3	0.0970035	30.9267	0.00011351	0.00149537	4609;595;7157	MYC;CCND1;TP53	KEGG	Be2c_VCR_vs_Control	2.82525
hsa05204	Chemical carcinogenesis - Homo sapiens (human)	http://www.kegg.jp/kegg-bin/show_pathway?hsa05204	82	4	0.274286	14.5833	0.000141492	0.00178634	1543;1577;2950;405	CYP1A1;CYP3A5;GSTP1;ARNT	KEGG	Be2c_VCR_vs_Control	2.74804
hsa05166	HTLV-I infection - Homo sapiens (human)	http://www.kegg.jp/kegg-bin/show_pathway?hsa05166	258	6	0.862997	6.95252	0.000158955	0.00192653	1019;1026;324;4609;595;7157	CDK4;CDKN1A;APC;MYC;CCND1;TP53	KEGG	Be2c_VCR_vs_Control	2.71522
hsa04012	ErbB signaling pathway - Homo sapiens (human)	http://www.kegg.jp/kegg-bin/show_pathway?hsa04012	88	4	0.294355	13.589	0.000186126	0.00216908	1026;1956;2066;4609	CDKN1A;EGFR;ERBB4;MYC	KEGG	Be2c_VCR_vs_Control	2.66372
hsa05203	Viral carcinogenesis - Homo sapiens (human)	http://www.kegg.jp/kegg-bin/show_pathway?hsa05203	205	5	0.685714	7.29167	0.000494662	0.00555121	1019;1026;595;7157;898	CDK4;CDKN1A;CCND1;TP53;CCNE1	KEGG	Be2c_VCR_vs_Control	2.25561
hsa05162	Measles - Homo sapiens (human)	http://www.kegg.jp/kegg-bin/show_pathway?hsa05162	136	4	0.454913	8.79289	0.000977367	0.0105765	1019;595;7157;898	CDK4;CCND1;TP53;CCNE1	KEGG	Be2c_VCR_vs_Control	1.97566
hsa05230	Central carbon metabolism in cancer - Homo sapiens (human)	http://www.kegg.jp/kegg-bin/show_pathway?hsa05230	67	3	0.224111	13.3862	0.00136907	0.0143044	1956;4609;7157	EGFR;MYC;TP53	KEGG	Be2c_VCR_vs_Control	1.84453
hsa00980	Metabolism of xenobiotics by cytochrome P450 - Homo sapiens (human)	http://www.kegg.jp/kegg-bin/show_pathway?hsa00980	74	3	0.247526	12.1199	0.00182438	0.0184262	1543;1577;2950	CYP1A1;CYP3A5;GSTP1	KEGG	Be2c_VCR_vs_Control	1.73456
hsa05202	Transcriptional misregulation in cancer - Homo sapiens (human)	http://www.kegg.jp/kegg-bin/show_pathway?hsa05202	180	4	0.602091	6.64352	0.00274759	0.0268555	1026;4609;5914;7157	CDKN1A;MYC;RARA;TP53	KEGG	Be2c_VCR_vs_Control	1.57097
hsa05169	Epstein-Barr virus infection - Homo sapiens (human)	http://www.kegg.jp/kegg-bin/show_pathway?hsa05169	204	4	0.682369	5.86193	0.00431277	0.0408365	1026;4609;4794;7157	CDKN1A;MYC;NFKBIE;TP53	KEGG	Be2c_VCR_vs_Control	1.38895
hsa04066	HIF-1 signaling pathway - Homo sapiens (human)	http://www.kegg.jp/kegg-bin/show_pathway?hsa04066	103	3	0.34453	8.70752	0.00467083	0.0418841	1026;1956;405	CDKN1A;EGFR;ARNT	KEGG	Be2c_VCR_vs_Control	1.37795
hsa01523	Antifolate resistance - Homo sapiens (human)	http://www.kegg.jp/kegg-bin/show_pathway?hsa01523	31	2	0.103693	19.2876	0.00469987	0.0418841	10057;1719	ABCC5;DHFR	KEGG	Be2c_VCR_vs_Control	1.37795
R-HSA-453279	Mitotic G1-G1/S phases	http://reactome.org/PathwayBrowser/#/R-HSA-453279	145	7	0.352421	19.8626	3.71929e-08	5.95086e-05	1019;1026;1719;4609;595;7153;898	CDK4;CDKN1A;DHFR;MYC;CCND1;TOP2A;CCNE1	REACTOME	Be2c_VCR_vs_Control	4.22542
R-HSA-8849470	PTK6 Regulates Cell Cycle	http://reactome.org/PathwayBrowser/#/R-HSA-8849470	6	3	0.0145829	205.72	2.52467e-07	0.000184074	1019;595;898	CDK4;CCND1;CCNE1	REACTOME	Be2c_VCR_vs_Control	3.73501
R-HSA-69206	G1/S Transition	http://reactome.org/PathwayBrowser/#/R-HSA-69206	121	6	0.294089	20.402	3.45139e-07	0.000184074	1019;1026;1719;4609;595;898	CDK4;CDKN1A;DHFR;MYC;CCND1;CCNE1	REACTOME	Be2c_VCR_vs_Control	3.73501
R-HSA-8848021	Signaling by PTK6	http://reactome.org/PathwayBrowser/#/R-HSA-8848021	68	5	0.165273	30.2529	5.21566e-07	0.000208627	1019;1956;2066;595;898	CDK4;EGFR;ERBB4;CCND1;CCNE1	REACTOME	Be2c_VCR_vs_Control	3.68063
R-HSA-69656	Cyclin A:Cdk2-associated events at S phase entry	http://reactome.org/PathwayBrowser/#/R-HSA-69656	73	5	0.177426	28.1808	7.45449e-07	0.000212845	1019;1026;4609;595;898	CDK4;CDKN1A;MYC;CCND1;CCNE1	REACTOME	Be2c_VCR_vs_Control	3.67194
R-HSA-69202	Cyclin E associated events during G1/S transition	http://reactome.org/PathwayBrowser/#/R-HSA-69202	74	5	0.179856	27.8	7.98168e-07	0.000212845	1019;1026;4609;595;898	CDK4;CDKN1A;MYC;CCND1;CCNE1	REACTOME	Be2c_VCR_vs_Control	3.67194
R-HSA-6804116	TP53 Regulates Transcription of Genes Involved in G1 Cell Cycle Arrest	http://reactome.org/PathwayBrowser/#/R-HSA-6804116	13	3	0.0315963	94.9477	3.56992e-06	0.000815983	1026;7157;898	CDKN1A;TP53;CCNE1	REACTOME	Be2c_VCR_vs_Control	3.08832
R-HSA-69242	S Phase	http://reactome.org/PathwayBrowser/#/R-HSA-69242	132	5	0.320824	15.5848	1.39453e-05	0.00260935	1019;1026;4609;595;898	CDK4;CDKN1A;MYC;CCND1;CCNE1	REACTOME	Be2c_VCR_vs_Control	2.58347
R-HSA-187577	SCF(Skp2)-mediated degradation of p27/p21	http://reactome.org/PathwayBrowser/#/R-HSA-187577	63	4	0.153121	26.1232	1.46776e-05	0.00260935	1019;1026;595;898	CDK4;CDKN1A;CCND1;CCNE1	REACTOME	Be2c_VCR_vs_Control	2.58347
R-HSA-69278	Cell Cycle, Mitotic	http://reactome.org/PathwayBrowser/#/R-HSA-69278	528	8	1.2833	6.23394	2.27475e-05	0.00363959	1019;1026;1719;4609;595;7153;7157;898	CDK4;CDKN1A;DHFR;MYC;CCND1;TOP2A;TP53;CCNE1	REACTOME	Be2c_VCR_vs_Control	2.43895
R-HSA-211981	Xenobiotics	http://reactome.org/PathwayBrowser/#/R-HSA-211981	27	3	0.0656232	45.7156	3.56993e-05	0.00519262	1543;1577;405	CYP1A1;CYP3A5;ARNT	REACTOME	Be2c_VCR_vs_Control	2.28461
R-HSA-8866911	TFAP2 (AP-2) family regulates transcription of cell cycle factors	http://reactome.org/PathwayBrowser/#/R-HSA-8866911	5	2	0.0121524	164.576	5.6462e-05	0.00752827	1026;4609	CDKN1A;MYC	REACTOME	Be2c_VCR_vs_Control	2.1233
R-HSA-1640170	Cell Cycle	http://reactome.org/PathwayBrowser/#/R-HSA-1640170	635	8	1.54336	5.1835	8.52843e-05	0.0104965	1019;1026;1719;4609;595;7153;7157;898	CDK4;CDKN1A;DHFR;MYC;CCND1;TOP2A;TP53;CCNE1	REACTOME	Be2c_VCR_vs_Control	1.97895
R-HSA-1168372	Downstream signaling events of B Cell Receptor (BCR)	http://reactome.org/PathwayBrowser/#/R-HSA-1168372	199	5	0.483667	10.3377	9.99173e-05	0.0109413	1026;1956;2066;4794;7157	CDKN1A;EGFR;ERBB4;NFKBIE;TP53	REACTOME	Be2c_VCR_vs_Control	1.96093
R-HSA-69231	Cyclin D associated events in G1	http://reactome.org/PathwayBrowser/#/R-HSA-69231	39	3	0.094789	31.6492	0.000109413	0.0109413	1019;1026;595	CDK4;CDKN1A;CCND1	REACTOME	Be2c_VCR_vs_Control	1.96093
R-HSA-69236	G1 Phase	http://reactome.org/PathwayBrowser/#/R-HSA-69236	39	3	0.094789	31.6492	0.000109413	0.0109413	1019;1026;595	CDK4;CDKN1A;CCND1	REACTOME	Be2c_VCR_vs_Control	1.96093
R-HSA-8864260	Transcriptional regulation by the AP-2 (TFAP2) family of transcription factors	http://reactome.org/PathwayBrowser/#/R-HSA-8864260	40	3	0.0972195	30.858	0.000118095	0.0111148	1026;1956;4609	CDKN1A;EGFR;MYC	REACTOME	Be2c_VCR_vs_Control	1.9541
R-HSA-6785807	Interleukin-4 and 13 signaling	http://reactome.org/PathwayBrowser/#/R-HSA-6785807	111	4	0.269784	14.8267	0.000136423	0.0121265	1026;4609;595;7157	CDKN1A;MYC;CCND1;TP53	REACTOME	Be2c_VCR_vs_Control	1.91626
R-HSA-5362517	Signaling by Retinoic Acid	http://reactome.org/PathwayBrowser/#/R-HSA-5362517	43	3	0.104511	28.7051	0.000146803	0.0123624	5467;5914;5915	PPARD;RARA;RARB	REACTOME	Be2c_VCR_vs_Control	1.9079
R-HSA-211859	Biological oxidations	http://reactome.org/PathwayBrowser/#/R-HSA-211859	227	5	0.551721	9.06256	0.000185509	0.0148407	1543;1577;2950;405;7172	CYP1A1;CYP3A5;GSTP1;ARNT;TPMT	REACTOME	Be2c_VCR_vs_Control	1.82855
R-HSA-983705	Signaling by the B Cell Receptor (BCR)	http://reactome.org/PathwayBrowser/#/R-HSA-983705	230	5	0.559012	8.94435	0.000197241	0.0150279	1026;1956;2066;4794;7157	CDKN1A;EGFR;ERBB4;NFKBIE;TP53	REACTOME	Be2c_VCR_vs_Control	1.8231
R-HSA-1257604	PIP3 activates AKT signaling	http://reactome.org/PathwayBrowser/#/R-HSA-1257604	125	4	0.303811	13.1661	0.000215757	0.0150503	1026;1956;2066;7157	CDKN1A;EGFR;ERBB4;TP53	REACTOME	Be2c_VCR_vs_Control	1.82245
R-HSA-6791312	TP53 Regulates Transcription of Cell Cycle Genes	http://reactome.org/PathwayBrowser/#/R-HSA-6791312	49	3	0.119094	25.1902	0.000217065	0.0150503	1026;7157;898	CDKN1A;TP53;CCNE1	REACTOME	Be2c_VCR_vs_Control	1.82245
R-HSA-180292	GAB1 signalosome	http://reactome.org/PathwayBrowser/#/R-HSA-180292	128	4	0.311102	12.8575	0.000236335	0.0150503	1026;1956;2066;7157	CDKN1A;EGFR;ERBB4;TP53	REACTOME	Be2c_VCR_vs_Control	1.82245
R-HSA-198203	PI3K/AKT activation	http://reactome.org/PathwayBrowser/#/R-HSA-198203	128	4	0.311102	12.8575	0.000236335	0.0150503	1026;1956;2066;7157	CDKN1A;EGFR;ERBB4;TP53	REACTOME	Be2c_VCR_vs_Control	1.82245
R-HSA-383280	Nuclear Receptor transcription pathway	http://reactome.org/PathwayBrowser/#/R-HSA-383280	51	3	0.123955	24.2024	0.000244568	0.0150503	5467;5914;5915	PPARD;RARA;RARB	REACTOME	Be2c_VCR_vs_Control	1.82245
R-HSA-2730905	Role of LAT2/NTAL/LAB on calcium mobilization	http://reactome.org/PathwayBrowser/#/R-HSA-2730905	134	4	0.325685	12.2818	0.000281689	0.0166927	1026;1956;2066;7157	CDKN1A;EGFR;ERBB4;TP53	REACTOME	Be2c_VCR_vs_Control	1.77747
R-HSA-8847993	ERBB2 Activates PTK6 Signaling	http://reactome.org/PathwayBrowser/#/R-HSA-8847993	13	2	0.0315963	63.2985	0.000435182	0.0248675	1956;2066	EGFR;ERBB4	REACTOME	Be2c_VCR_vs_Control	1.60437
R-HSA-69563	p53-Dependent G1 DNA Damage Response	http://reactome.org/PathwayBrowser/#/R-HSA-69563	67	3	0.162843	18.4227	0.000548347	0.0292452	1026;7157;898	CDKN1A;TP53;CCNE1	REACTOME	Be2c_VCR_vs_Control	1.53395
R-HSA-69580	p53-Dependent G1/S DNA damage checkpoint	http://reactome.org/PathwayBrowser/#/R-HSA-69580	67	3	0.162843	18.4227	0.000548347	0.0292452	1026;7157;898	CDKN1A;TP53;CCNE1	REACTOME	Be2c_VCR_vs_Control	1.53395
R-HSA-6785631	ERBB2 Regulates Cell Motility	http://reactome.org/PathwayBrowser/#/R-HSA-6785631	15	2	0.0364573	54.8587	0.000584079	0.0293449	1956;2066	EGFR;ERBB4	REACTOME	Be2c_VCR_vs_Control	1.53247
R-HSA-69615	G1/S DNA Damage Checkpoints	http://reactome.org/PathwayBrowser/#/R-HSA-69615	69	3	0.167704	17.8887	0.000597811	0.0293449	1026;7157;898	CDKN1A;TP53;CCNE1	REACTOME	Be2c_VCR_vs_Control	1.53247
R-HSA-2262752	Cellular responses to stress	http://reactome.org/PathwayBrowser/#/R-HSA-2262752	453	6	1.10101	5.44954	0.000611336	0.0293449	1019;1026;2950;405;7157;898	CDK4;CDKN1A;GSTP1;ARNT;TP53;CCNE1	REACTOME	Be2c_VCR_vs_Control	1.53247
R-HSA-211897	Cytochrome P450 - arranged by substrate type	http://reactome.org/PathwayBrowser/#/R-HSA-211897	70	3	0.170134	17.6331	0.000623579	0.0293449	1543;1577;405	CYP1A1;CYP3A5;ARNT	REACTOME	Be2c_VCR_vs_Control	1.53247
R-HSA-1963640	GRB2 events in ERBB2 signaling	http://reactome.org/PathwayBrowser/#/R-HSA-1963640	16	2	0.0388878	51.43	0.000666525	0.0296233	1956;2066	EGFR;ERBB4	REACTOME	Be2c_VCR_vs_Control	1.52837
R-HSA-1963642	PI3K events in ERBB2 signaling	http://reactome.org/PathwayBrowser/#/R-HSA-1963642	16	2	0.0388878	51.43	0.000666525	0.0296233	1956;2066	EGFR;ERBB4	REACTOME	Be2c_VCR_vs_Control	1.52837
R-HSA-212436	Generic Transcription Pathway	http://reactome.org/PathwayBrowser/#/R-HSA-212436	860	8	2.09022	3.82735	0.00068953	0.0298175	1026;1956;4609;5467;5914;5915;7157;898	CDKN1A;EGFR;MYC;PPARD;RARA;RARB;TP53;CCNE1	REACTOME	Be2c_VCR_vs_Control	1.52553
R-HSA-69205	G1/S-Specific Transcription	http://reactome.org/PathwayBrowser/#/R-HSA-69205	18	2	0.0437488	45.7156	0.000847291	0.0356754	1719;898	DHFR;CCNE1	REACTOME	Be2c_VCR_vs_Control	1.44763
R-HSA-2559586	DNA Damage/Telomere Stress Induced Senescence	http://reactome.org/PathwayBrowser/#/R-HSA-2559586	80	3	0.194439	15.429	0.000921061	0.0377871	1026;7157;898	CDKN1A;TP53;CCNE1	REACTOME	Be2c_VCR_vs_Control	1.42266
R-HSA-2559583	Cellular Senescence	http://reactome.org/PathwayBrowser/#/R-HSA-2559583	197	4	0.478806	8.35411	0.00120425	0.0481699	1019;1026;7157;898	CDK4;CDKN1A;TP53;CCNE1	REACTOME	Be2c_VCR_vs_Control	1.31722
R-HSA-1250196	SHC1 events in ERBB2 signaling	http://reactome.org/PathwayBrowser/#/R-HSA-1250196	22	2	0.0534707	37.4036	0.00127165	0.049375	1956;2066	EGFR;ERBB4	REACTOME	Be2c_VCR_vs_Control	1.30649
R-HSA-2219528	PI3K/AKT Signaling in Cancer	http://reactome.org/PathwayBrowser/#/R-HSA-2219528	90	3	0.218744	13.7147	0.00129609	0.049375	1026;1956;2066	CDKN1A;EGFR;ERBB4	REACTOME	Be2c_VCR_vs_Control	1.30649

## Sheet: Be2c_VCR_A7_vs_Control
geneset	description	link	C	O	E	R	PValue	FDR	overlapGene	OverlapGene_UserID	GO_Class	Contrast	LOG10_P
R-HSA-211859	Biological oxidations	http://reactome.org/PathwayBrowser/#/R-HSA-211859	227	8	0.617927	12.9465	1.05659e-07	0.000169055	1543;1565;1577;196;2052;2950;6256;7172	CYP1A1;CYP2D6;CYP3A5;AHR;EPHX1;GSTP1;RXRA;TPMT	REACTOME	Be2c_VCR_A7_vs_Control	3.77197
R-HSA-8849470	PTK6 Regulates Cell Cycle	http://reactome.org/PathwayBrowser/#/R-HSA-8849470	6	3	0.0163329	183.679	3.59364e-07	0.000228309	1019;595;898	CDK4;CCND1;CCNE1	REACTOME	Be2c_VCR_A7_vs_Control	3.64148
R-HSA-211945	Phase 1 - Functionalization of compounds	http://reactome.org/PathwayBrowser/#/R-HSA-211945	111	6	0.302158	19.8571	4.2808e-07	0.000228309	1543;1565;1577;196;2052;6256	CYP1A1;CYP2D6;CYP3A5;AHR;EPHX1;RXRA	REACTOME	Be2c_VCR_A7_vs_Control	3.64148
R-HSA-211981	Xenobiotics	http://reactome.org/PathwayBrowser/#/R-HSA-211981	27	4	0.073498	54.4233	7.3843e-07	0.000295372	1543;1565;1577;196	CYP1A1;CYP2D6;CYP3A5;AHR	REACTOME	Be2c_VCR_A7_vs_Control	3.52963
R-HSA-211897	Cytochrome P450 - arranged by substrate type	http://reactome.org/PathwayBrowser/#/R-HSA-211897	70	5	0.19055	26.2398	1.09902e-06	0.000331854	1543;1565;1577;196;6256	CYP1A1;CYP2D6;CYP3A5;AHR;RXRA	REACTOME	Be2c_VCR_A7_vs_Control	3.47905
R-HSA-69656	Cyclin A:Cdk2-associated events at S phase entry	http://reactome.org/PathwayBrowser/#/R-HSA-69656	73	5	0.198717	25.1614	1.35629e-06	0.000331854	1019;1026;4609;595;898	CDK4;CDKN1A;MYC;CCND1;CCNE1	REACTOME	Be2c_VCR_A7_vs_Control	3.47905
R-HSA-69202	Cyclin E associated events during G1/S transition	http://reactome.org/PathwayBrowser/#/R-HSA-69202	74	5	0.201439	24.8214	1.45186e-06	0.000331854	1019;1026;4609;595;898	CDK4;CDKN1A;MYC;CCND1;CCNE1	REACTOME	Be2c_VCR_A7_vs_Control	3.47905
R-HSA-453279	Mitotic G1-G1/S phases	http://reactome.org/PathwayBrowser/#/R-HSA-453279	145	6	0.394711	15.201	2.064e-06	0.0004128	1019;1026;4609;595;7153;898	CDK4;CDKN1A;MYC;CCND1;TOP2A;CCNE1	REACTOME	Be2c_VCR_A7_vs_Control	3.38426
R-HSA-5362517	Signaling by Retinoic Acid	http://reactome.org/PathwayBrowser/#/R-HSA-5362517	43	4	0.117052	34.1728	5.03957e-06	0.00081179	5467;5914;5915;6256	PPARD;RARA;RARB;RXRA	REACTOME	Be2c_VCR_A7_vs_Control	3.09056
R-HSA-6804116	TP53 Regulates Transcription of Genes Involved in G1 Cell Cycle Arrest	http://reactome.org/PathwayBrowser/#/R-HSA-6804116	13	3	0.0353879	84.7747	5.07369e-06	0.00081179	1026;7157;898	CDKN1A;TP53;CCNE1	REACTOME	Be2c_VCR_A7_vs_Control	3.09056
R-HSA-383280	Nuclear Receptor transcription pathway	http://reactome.org/PathwayBrowser/#/R-HSA-383280	51	4	0.138829	28.8123	1.00535e-05	0.00146232	5467;5914;5915;6256	PPARD;RARA;RARB;RXRA	REACTOME	Be2c_VCR_A7_vs_Control	2.83496
R-HSA-69206	G1/S Transition	http://reactome.org/PathwayBrowser/#/R-HSA-69206	121	5	0.32938	15.18	1.64087e-05	0.00218782	1019;1026;4609;595;898	CDK4;CDKN1A;MYC;CCND1;CCNE1	REACTOME	Be2c_VCR_A7_vs_Control	2.65999
R-HSA-187577	SCF(Skp2)-mediated degradation of p27/p21	http://reactome.org/PathwayBrowser/#/R-HSA-187577	63	4	0.171495	23.3243	2.3432e-05	0.00285843	1019;1026;595;898	CDK4;CDKN1A;CCND1;CCNE1	REACTOME	Be2c_VCR_A7_vs_Control	2.54387
R-HSA-69242	S Phase	http://reactome.org/PathwayBrowser/#/R-HSA-69242	132	5	0.359323	13.915	2.50113e-05	0.00285843	1019;1026;4609;595;898	CDK4;CDKN1A;MYC;CCND1;CCNE1	REACTOME	Be2c_VCR_A7_vs_Control	2.54387
R-HSA-8866911	TFAP2 (AP-2) family regulates transcription of cell cycle factors	http://reactome.org/PathwayBrowser/#/R-HSA-8866911	5	2	0.0136107	146.943	7.11006e-05	0.00758407	1026;4609	CDKN1A;MYC	REACTOME	Be2c_VCR_A7_vs_Control	2.1201
R-HSA-69231	Cyclin D associated events in G1	http://reactome.org/PathwayBrowser/#/R-HSA-69231	39	3	0.106164	28.2582	0.000154621	0.0145526	1019;1026;595	CDK4;CDKN1A;CCND1	REACTOME	Be2c_VCR_A7_vs_Control	1.83706
R-HSA-69236	G1 Phase	http://reactome.org/PathwayBrowser/#/R-HSA-69236	39	3	0.106164	28.2582	0.000154621	0.0145526	1019;1026;595	CDK4;CDKN1A;CCND1	REACTOME	Be2c_VCR_A7_vs_Control	1.83706
R-HSA-6785807	Interleukin-4 and 13 signaling	http://reactome.org/PathwayBrowser/#/R-HSA-6785807	111	4	0.302158	13.2381	0.000215375	0.0191445	1026;4609;595;7157	CDKN1A;MYC;CCND1;TP53	REACTOME	Be2c_VCR_A7_vs_Control	1.71796
R-HSA-6791312	TP53 Regulates Transcription of Cell Cycle Genes	http://reactome.org/PathwayBrowser/#/R-HSA-6791312	49	3	0.133385	22.4913	0.000306086	0.0257756	1026;7157;898	CDKN1A;TP53;CCNE1	REACTOME	Be2c_VCR_A7_vs_Control	1.58879
R-HSA-69278	Cell Cycle, Mitotic	http://reactome.org/PathwayBrowser/#/R-HSA-69278	528	7	1.43729	4.87027	0.000415739	0.0332591	1019;1026;4609;595;7153;7157;898	CDK4;CDKN1A;MYC;CCND1;TOP2A;TP53;CCNE1	REACTOME	Be2c_VCR_A7_vs_Control	1.47809
R-HSA-200425	Import of palmitoyl-CoA into the mitochondrial matrix	http://reactome.org/PathwayBrowser/#/R-HSA-200425	13	2	0.0353879	56.5165	0.000547158	0.0416882	5467;6256	PPARD;RXRA	REACTOME	Be2c_VCR_A7_vs_Control	1.37999
R-HSA-204174	Regulation of pyruvate dehydrogenase (PDH) complex	http://reactome.org/PathwayBrowser/#/R-HSA-204174	14	2	0.0381101	52.4796	0.000637276	0.0463474	5467;6256	PPARD;RXRA	REACTOME	Be2c_VCR_A7_vs_Control	1.33397
R-HSA-69563	p53-Dependent G1 DNA Damage Response	http://reactome.org/PathwayBrowser/#/R-HSA-69563	67	3	0.182384	16.4488	0.00077021	0.0497377	1026;7157;898	CDKN1A;TP53;CCNE1	REACTOME	Be2c_VCR_A7_vs_Control	1.30331
R-HSA-69580	p53-Dependent G1/S DNA damage checkpoint	http://reactome.org/PathwayBrowser/#/R-HSA-69580	67	3	0.182384	16.4488	0.00077021	0.0497377	1026;7157;898	CDKN1A;TP53;CCNE1	REACTOME	Be2c_VCR_A7_vs_Control	1.30331
R-HSA-8848021	Signaling by PTK6	http://reactome.org/PathwayBrowser/#/R-HSA-8848021	68	3	0.185106	16.2069	0.000804293	0.0497377	1019;595;898	CDK4;CCND1;CCNE1	REACTOME	Be2c_VCR_A7_vs_Control	1.30331
R-HSA-159418	Recycling of bile acids and salts	http://reactome.org/PathwayBrowser/#/R-HSA-159418	16	2	0.0435543	45.9196	0.000837539	0.0497377	6256;8714	RXRA;ABCC3	REACTOME	Be2c_VCR_A7_vs_Control	1.30331
R-HSA-69615	G1/S DNA Damage Checkpoints	http://reactome.org/PathwayBrowser/#/R-HSA-69615	69	3	0.187828	15.972	0.000839323	0.0497377	1026;7157;898	CDKN1A;TP53;CCNE1	REACTOME	Be2c_VCR_A7_vs_Control	1.30331
hsa05200	Pathways in cancer - Homo sapiens (human)	http://www.kegg.jp/kegg-bin/show_pathway?hsa05200	397	14	1.49394	9.37121	2.08812e-11	6.327e-09	1019;1026;2950;324;3480;4233;4609;5467;5914;5915;595;6256;7157;898	CDK4;CDKN1A;GSTP1;APC;IGF1R;MET;MYC;PPARD;RARA;RARB;CCND1;RXRA;TP53;CCNE1	KEGG	Be2c_VCR_A7_vs_Control	8.1988
hsa05222	Small cell lung cancer - Homo sapiens (human)	http://www.kegg.jp/kegg-bin/show_pathway?hsa05222	86	7	0.323624	21.6301	2.02986e-08	3.07524e-06	1019;4609;5915;595;6256;7157;898	CDK4;MYC;RARB;CCND1;RXRA;TP53;CCNE1	KEGG	Be2c_VCR_A7_vs_Control	5.51212
hsa05218	Melanoma - Homo sapiens (human)	http://www.kegg.jp/kegg-bin/show_pathway?hsa05218	71	6	0.267178	22.457	1.90323e-07	1.92227e-05	1019;1026;3480;4233;595;7157	CDK4;CDKN1A;IGF1R;MET;CCND1;TP53	KEGG	Be2c_VCR_A7_vs_Control	4.71619
hsa05219	Bladder cancer - Homo sapiens (human)	http://www.kegg.jp/kegg-bin/show_pathway?hsa05219	41	5	0.154286	32.4074	3.4863e-07	2.64087e-05	1019;1026;4609;595;7157	CDK4;CDKN1A;MYC;CCND1;TP53	KEGG	Be2c_VCR_A7_vs_Control	4.57825
hsa05215	Prostate cancer - Homo sapiens (human)	http://www.kegg.jp/kegg-bin/show_pathway?hsa05215	89	6	0.334913	17.9151	7.37898e-07	3.98905e-05	1026;2950;3480;595;7157;898	CDKN1A;GSTP1;IGF1R;CCND1;TP53;CCNE1	KEGG	Be2c_VCR_A7_vs_Control	4.39913
hsa05224	Breast cancer - Homo sapiens (human)	http://www.kegg.jp/kegg-bin/show_pathway?hsa05224	146	7	0.549408	12.741	7.89911e-07	3.98905e-05	1019;1026;324;3480;4609;595;7157	CDK4;CDKN1A;APC;IGF1R;MYC;CCND1;TP53	KEGG	Be2c_VCR_A7_vs_Control	4.39913
hsa01522	Endocrine resistance - Homo sapiens (human)	http://www.kegg.jp/kegg-bin/show_pathway?hsa01522	98	6	0.36878	16.2698	1.30655e-06	5.6555e-05	1019;1026;1565;3480;595;7157	CDK4;CDKN1A;CYP2D6;IGF1R;CCND1;TP53	KEGG	Be2c_VCR_A7_vs_Control	4.24753
hsa05223	Non-small cell lung cancer - Homo sapiens (human)	http://www.kegg.jp/kegg-bin/show_pathway?hsa05223	56	5	0.210732	23.7269	1.70995e-06	6.47644e-05	1019;5915;595;6256;7157	CDK4;RARB;CCND1;RXRA;TP53	KEGG	Be2c_VCR_A7_vs_Control	4.18866
hsa04151	PI3K-Akt signaling pathway - Homo sapiens (human)	http://www.kegg.jp/kegg-bin/show_pathway?hsa04151	341	9	1.28321	7.01369	2.43906e-06	8.21151e-05	1019;1026;3480;4233;4609;595;6256;7157;898	CDK4;CDKN1A;IGF1R;MET;MYC;CCND1;RXRA;TP53;CCNE1	KEGG	Be2c_VCR_A7_vs_Control	4.08558
hsa05202	Transcriptional misregulation in cancer - Homo sapiens (human)	http://www.kegg.jp/kegg-bin/show_pathway?hsa05202	180	7	0.677352	10.3344	3.23277e-06	9.75885e-05	1026;3480;4233;4609;5914;6256;7157	CDKN1A;IGF1R;MET;MYC;RARA;RXRA;TP53	KEGG	Be2c_VCR_A7_vs_Control	4.0106
hsa05216	Thyroid cancer - Homo sapiens (human)	http://www.kegg.jp/kegg-bin/show_pathway?hsa05216	29	4	0.109129	36.6539	3.54282e-06	9.75885e-05	4609;595;6256;7157	MYC;CCND1;RXRA;TP53	KEGG	Be2c_VCR_A7_vs_Control	4.0106
hsa05214	Glioma - Homo sapiens (human)	http://www.kegg.jp/kegg-bin/show_pathway?hsa05214	66	5	0.248362	20.1319	3.89927e-06	9.84565e-05	1019;1026;3480;595;7157	CDK4;CDKN1A;IGF1R;CCND1;TP53	KEGG	Be2c_VCR_A7_vs_Control	4.00676
hsa04115	p53 signaling pathway - Homo sapiens (human)	http://www.kegg.jp/kegg-bin/show_pathway?hsa04115	69	5	0.259652	19.2566	4.86585e-06	0.000112318	1019;1026;595;7157;898	CDK4;CDKN1A;CCND1;TP53;CCNE1	KEGG	Be2c_VCR_A7_vs_Control	3.94955
hsa04110	Cell cycle - Homo sapiens (human)	http://www.kegg.jp/kegg-bin/show_pathway?hsa04110	124	6	0.46662	12.8584	5.1896e-06	0.000112318	1019;1026;4609;595;7157;898	CDK4;CDKN1A;MYC;CCND1;TP53;CCNE1	KEGG	Be2c_VCR_A7_vs_Control	3.94955
hsa05220	Chronic myeloid leukemia - Homo sapiens (human)	http://www.kegg.jp/kegg-bin/show_pathway?hsa05220	73	5	0.274704	18.2014	6.43678e-06	0.000130023	1019;1026;4609;595;7157	CDK4;CDKN1A;MYC;CCND1;TP53	KEGG	Be2c_VCR_A7_vs_Control	3.88598
hsa00980	Metabolism of xenobiotics by cytochrome P450 - Homo sapiens (human)	http://www.kegg.jp/kegg-bin/show_pathway?hsa00980	74	5	0.278467	17.9555	6.88551e-06	0.000130394	1543;1565;1577;2052;2950	CYP1A1;CYP2D6;CYP3A5;EPHX1;GSTP1	KEGG	Be2c_VCR_A7_vs_Control	3.88474
hsa01524	Platinum drug resistance - Homo sapiens (human)	http://www.kegg.jp/kegg-bin/show_pathway?hsa01524	75	5	0.28223	17.716	7.35841e-06	0.000131153	1026;2950;7153;7157;7507	CDKN1A;GSTP1;TOP2A;TP53;XPA	KEGG	Be2c_VCR_A7_vs_Control	3.88222
hsa05206	MicroRNAs in cancer - Homo sapiens (human)	http://www.kegg.jp/kegg-bin/show_pathway?hsa05206	299	8	1.12516	7.11012	9.19451e-06	0.000154774	1026;324;4233;4363;4609;595;7157;898	CDKN1A;APC;MET;ABCC1;MYC;CCND1;TP53;CCNE1	KEGG	Be2c_VCR_A7_vs_Control	3.8103
hsa05161	Hepatitis B - Homo sapiens (human)	http://www.kegg.jp/kegg-bin/show_pathway?hsa05161	146	6	0.549408	10.9209	1.33239e-05	0.000212482	1019;1026;4609;595;7157;898	CDK4;CDKN1A;MYC;CCND1;TP53;CCNE1	KEGG	Be2c_VCR_A7_vs_Control	3.67268
hsa05213	Endometrial cancer - Homo sapiens (human)	http://www.kegg.jp/kegg-bin/show_pathway?hsa05213	52	4	0.195679	20.4416	3.8065e-05	0.000576684	324;4609;595;7157	APC;MYC;CCND1;TP53	KEGG	Be2c_VCR_A7_vs_Control	3.23906
hsa05221	Acute myeloid leukemia - Homo sapiens (human)	http://www.kegg.jp/kegg-bin/show_pathway?hsa05221	57	4	0.214495	18.6485	5.48308e-05	0.000791129	4609;5467;5914;595	MYC;PPARD;RARA;CCND1	KEGG	Be2c_VCR_A7_vs_Control	3.10175
hsa05210	Colorectal cancer - Homo sapiens (human)	http://www.kegg.jp/kegg-bin/show_pathway?hsa05210	62	4	0.23331	17.1446	7.6445e-05	0.00105286	324;4609;595;7157	APC;MYC;CCND1;TP53	KEGG	Be2c_VCR_A7_vs_Control	2.97763
hsa05205	Proteoglycans in cancer - Homo sapiens (human)	http://www.kegg.jp/kegg-bin/show_pathway?hsa05205	205	6	0.771429	7.77778	9.05769e-05	0.00119325	1026;3480;4233;4609;595;7157	CDKN1A;IGF1R;MET;MYC;CCND1;TP53	KEGG	Be2c_VCR_A7_vs_Control	2.92327
hsa04310	Wnt signaling pathway - Homo sapiens (human)	http://www.kegg.jp/kegg-bin/show_pathway?hsa04310	143	5	0.538118	9.29163	0.000166194	0.0020982	324;4609;5467;595;7157	APC;MYC;PPARD;CCND1;TP53	KEGG	Be2c_VCR_A7_vs_Control	2.67815
hsa01523	Antifolate resistance - Homo sapiens (human)	http://www.kegg.jp/kegg-bin/show_pathway?hsa01523	31	3	0.116655	25.7168	0.000199154	0.00241375	10057;4363;8714	ABCC5;ABCC1;ABCC3	KEGG	Be2c_VCR_A7_vs_Control	2.61731
hsa05204	Chemical carcinogenesis - Homo sapiens (human)	http://www.kegg.jp/kegg-bin/show_pathway?hsa05204	82	4	0.308571	12.963	0.000227675	0.00265329	1543;1577;2052;2950	CYP1A1;CYP3A5;EPHX1;GSTP1	KEGG	Be2c_VCR_A7_vs_Control	2.57621
hsa05166	HTLV-I infection - Homo sapiens (human)	http://www.kegg.jp/kegg-bin/show_pathway?hsa05166	258	6	0.970871	6.18002	0.000319243	0.00358262	1019;1026;324;4609;595;7157	CDK4;CDKN1A;APC;MYC;CCND1;TP53	KEGG	Be2c_VCR_A7_vs_Control	2.4458
hsa02010	ABC transporters - Homo sapiens (human)	http://www.kegg.jp/kegg-bin/show_pathway?hsa02010	45	3	0.169338	17.716	0.000607007	0.00656869	10057;4363;8714	ABCC5;ABCC1;ABCC3	KEGG	Be2c_VCR_A7_vs_Control	2.18252
hsa04659	Th17 cell differentiation - Homo sapiens (human)	http://www.kegg.jp/kegg-bin/show_pathway?hsa04659	107	4	0.402648	9.93423	0.00062995	0.00658189	196;4794;5914;6256	AHR;NFKBIE;RARA;RXRA	KEGG	Be2c_VCR_A7_vs_Control	2.18165
hsa05203	Viral carcinogenesis - Homo sapiens (human)	http://www.kegg.jp/kegg-bin/show_pathway?hsa05203	205	5	0.771429	6.48148	0.000876275	0.00885038	1019;1026;595;7157;898	CDK4;CDKN1A;CCND1;TP53;CCNE1	KEGG	Be2c_VCR_A7_vs_Control	2.05304
hsa04919	Thyroid hormone signaling pathway - Homo sapiens (human)	http://www.kegg.jp/kegg-bin/show_pathway?hsa04919	118	4	0.444042	9.00816	0.000910624	0.00890061	4609;595;6256;7157	MYC;CCND1;RXRA;TP53	KEGG	Be2c_VCR_A7_vs_Control	2.05058
hsa05162	Measles - Homo sapiens (human)	http://www.kegg.jp/kegg-bin/show_pathway?hsa05162	136	4	0.511777	7.8159	0.00154473	0.0146267	1019;595;7157;898	CDK4;CCND1;TP53;CCNE1	KEGG	Be2c_VCR_A7_vs_Control	1.83485
hsa05212	Pancreatic cancer - Homo sapiens (human)	http://www.kegg.jp/kegg-bin/show_pathway?hsa05212	66	3	0.248362	12.0791	0.00185717	0.0170522	1019;595;7157	CDK4;CCND1;TP53	KEGG	Be2c_VCR_A7_vs_Control	1.76822
hsa05230	Central carbon metabolism in cancer - Homo sapiens (human)	http://www.kegg.jp/kegg-bin/show_pathway?hsa05230	67	3	0.252125	11.8988	0.00193936	0.0172831	4233;4609;7157	MET;MYC;TP53	KEGG	Be2c_VCR_A7_vs_Control	1.76238
hsa00982	Drug metabolism - cytochrome P450 - Homo sapiens (human)	http://www.kegg.jp/kegg-bin/show_pathway?hsa00982	70	3	0.263415	11.3889	0.00219949	0.0190413	1565;1577;2950	CYP2D6;CYP3A5;GSTP1	KEGG	Be2c_VCR_A7_vs_Control	1.7203
hsa04976	Bile secretion - Homo sapiens (human)	http://www.kegg.jp/kegg-bin/show_pathway?hsa04976	71	3	0.267178	11.2285	0.00229079	0.0192808	2052;6256;8714	EPHX1;RXRA;ABCC3	KEGG	Be2c_VCR_A7_vs_Control	1.71488
GO:0012501	programmed cell death	http://amigo.geneontology.org/amigo/term/GO:0012501	1802	16	3.21429	4.97776	8.04359e-09	4.18566e-05	196;324;1019;1026;2950;3480;3482;4233;4609;5467;5914;5915;7153;7157;7507;81037	CDK4;CDKN1A;AHR;GSTP1;APC;IGF1R;IGF2R;MET;MYC;PPARD;RARA;RARB;TOP2A;TP53;XPA;CLPTM1L	BP	Be2c_VCR_A7_vs_Control	4.37824
GO:0006805	xenobiotic metabolic process	http://amigo.geneontology.org/amigo/term/GO:0006805	92	6	0.164104	36.5622	1.19065e-08	4.18566e-05	196;1543;1565;1577;2052;2950	CYP1A1;CYP2D6;CYP3A5;AHR;EPHX1;GSTP1	BP	Be2c_VCR_A7_vs_Control	4.37824
GO:0071466	cellular response to xenobiotic stimulus	http://amigo.geneontology.org/amigo/term/GO:0071466	96	6	0.171239	35.0388	1.54043e-08	4.18566e-05	196;1543;1565;1577;2052;2950	CYP1A1;CYP2D6;CYP3A5;AHR;EPHX1;GSTP1	BP	Be2c_VCR_A7_vs_Control	4.37824
GO:0008219	cell death	http://amigo.geneontology.org/amigo/term/GO:0008219	1916	16	3.41764	4.68159	1.95843e-08	4.18566e-05	196;324;1019;1026;2950;3480;3482;4233;4609;5467;5914;5915;7153;7157;7507;81037	CDK4;CDKN1A;AHR;GSTP1;APC;IGF1R;IGF2R;MET;MYC;PPARD;RARA;RARB;TOP2A;TP53;XPA;CLPTM1L	BP	Be2c_VCR_A7_vs_Control	4.37824
GO:0009410	response to xenobiotic stimulus	http://amigo.geneontology.org/amigo/term/GO:0009410	104	6	0.185509	32.3435	2.49693e-08	4.26926e-05	196;1543;1565;1577;2052;2950	CYP1A1;CYP2D6;CYP3A5;AHR;EPHX1;GSTP1	BP	Be2c_VCR_A7_vs_Control	4.36965
GO:0006915	apoptotic process	http://amigo.geneontology.org/amigo/term/GO:0006915	1782	15	3.17862	4.71903	6.48916e-08	8.39779e-05	196;324;1019;1026;2950;3480;3482;4609;5467;5914;5915;7153;7157;7507;81037	CDK4;CDKN1A;AHR;GSTP1;APC;IGF1R;IGF2R;MYC;PPARD;RARA;RARB;TOP2A;TP53;XPA;CLPTM1L	BP	Be2c_VCR_A7_vs_Control	4.07584
GO:0009636	response to toxic substance	http://amigo.geneontology.org/amigo/term/GO:0009636	211	7	0.376369	18.5988	6.87619e-08	8.39779e-05	196;1019;1026;1543;2052;2950;7507	CDK4;CDKN1A;CYP1A1;AHR;EPHX1;GSTP1;XPA	BP	Be2c_VCR_A7_vs_Control	4.07584
GO:0033993	response to lipid	http://amigo.geneontology.org/amigo/term/GO:0033993	860	11	1.53401	7.17073	1.2237e-07	0.000130768	595;898;1019;1026;1543;2950;3482;5467;5914;5915;6256	CDK4;CDKN1A;CYP1A1;GSTP1;IGF2R;PPARD;RARA;RARB;CCND1;RXRA;CCNE1	BP	Be2c_VCR_A7_vs_Control	3.8835
GO:0008283	cell proliferation	http://amigo.geneontology.org/amigo/term/GO:0008283	1918	15	3.42121	4.38442	1.73825e-07	0.000142149	196;324;595;1019;1026;1543;2950;3480;4233;4609;5467;5914;5915;6256;7157	CDK4;CDKN1A;CYP1A1;AHR;GSTP1;APC;IGF1R;MET;MYC;PPARD;RARA;RARB;CCND1;RXRA;TP53	BP	Be2c_VCR_A7_vs_Control	3.84726
GO:0031100	animal organ regeneration	http://amigo.geneontology.org/amigo/term/GO:0031100	74	5	0.131997	37.8798	1.85741e-07	0.000142149	595;1019;1026;2950;3482	CDK4;CDKN1A;GSTP1;IGF2R;CCND1	BP	Be2c_VCR_A7_vs_Control	3.84726
GO:0014070	response to organic cyclic compound	http://amigo.geneontology.org/amigo/term/GO:0014070	899	11	1.60358	6.85965	1.91774e-07	0.000142149	595;898;1019;1026;1543;2052;2950;5467;5914;5915;6256	CDK4;CDKN1A;CYP1A1;EPHX1;GSTP1;PPARD;RARA;RARB;CCND1;RXRA;CCNE1	BP	Be2c_VCR_A7_vs_Control	3.84726
GO:0048545	response to steroid hormone	http://amigo.geneontology.org/amigo/term/GO:0048545	375	8	0.668901	11.9599	2.08893e-07	0.000142149	595;898;1026;2950;5467;5914;5915;6256	CDKN1A;GSTP1;PPARD;RARA;RARB;CCND1;RXRA;CCNE1	BP	Be2c_VCR_A7_vs_Control	3.84726
GO:0043067	regulation of programmed cell death	http://amigo.geneontology.org/amigo/term/GO:0043067	1384	13	2.46869	5.26595	2.16158e-07	0.000142149	324;1019;1026;2950;3480;3482;4233;4609;5467;5914;5915;7153;7157	CDK4;CDKN1A;GSTP1;APC;IGF1R;IGF2R;MET;MYC;PPARD;RARA;RARB;TOP2A;TP53	BP	Be2c_VCR_A7_vs_Control	3.84726
GO:0048145	regulation of fibroblast proliferation	http://amigo.geneontology.org/amigo/term/GO:0048145	84	5	0.149834	33.3703	3.51606e-07	0.000212654	1019;1026;2950;4609;7157	CDK4;CDKN1A;GSTP1;MYC;TP53	BP	Be2c_VCR_A7_vs_Control	3.67233
GO:0048144	fibroblast proliferation	http://amigo.geneontology.org/amigo/term/GO:0048144	85	5	0.151618	32.9777	3.73121e-07	0.000212654	1019;1026;2950;4609;7157	CDK4;CDKN1A;GSTP1;MYC;TP53	BP	Be2c_VCR_A7_vs_Control	3.67233
GO:0031099	regeneration	http://amigo.geneontology.org/amigo/term/GO:0031099	166	6	0.2961	20.2634	4.0471e-07	0.000216242	595;1019;1026;2950;3482;5467	CDK4;CDKN1A;GSTP1;IGF2R;PPARD;CCND1	BP	Be2c_VCR_A7_vs_Control	3.66506
GO:0010941	regulation of cell death	http://amigo.geneontology.org/amigo/term/GO:0010941	1482	13	2.6435	4.91773	4.79304e-07	0.000235979	324;1019;1026;2950;3480;3482;4233;4609;5467;5914;5915;7153;7157	CDK4;CDKN1A;GSTP1;APC;IGF1R;IGF2R;MET;MYC;PPARD;RARA;RARB;TOP2A;TP53	BP	Be2c_VCR_A7_vs_Control	3.62713
GO:0033273	response to vitamin	http://amigo.geneontology.org/amigo/term/GO:0033273	90	5	0.160536	31.1456	4.96855e-07	0.000235979	595;1543;2950;5467;5914	CYP1A1;GSTP1;PPARD;RARA;CCND1	BP	Be2c_VCR_A7_vs_Control	3.62713
GO:0009725	response to hormone	http://amigo.geneontology.org/amigo/term/GO:0009725	832	10	1.48407	6.73823	9.60844e-07	0.000432329	595;898;1019;1026;2950;3480;5467;5914;5915;6256	CDK4;CDKN1A;GSTP1;IGF1R;PPARD;RARA;RARB;CCND1;RXRA;CCNE1	BP	Be2c_VCR_A7_vs_Control	3.36419
GO:0042981	regulation of apoptotic process	http://amigo.geneontology.org/amigo/term/GO:0042981	1373	12	2.44907	4.89982	1.6723e-06	0.000714822	324;1019;1026;2950;3480;3482;4609;5467;5914;5915;7153;7157	CDK4;CDKN1A;GSTP1;APC;IGF1R;IGF2R;MYC;PPARD;RARA;RARB;TOP2A;TP53	BP	Be2c_VCR_A7_vs_Control	3.1458
GO:0009411	response to UV	http://amigo.geneontology.org/amigo/term/GO:0009411	124	5	0.221183	22.6057	2.44083e-06	0.000943697	595;1026;4609;7157;7507	CDKN1A;MYC;CCND1;TP53;XPA	BP	Be2c_VCR_A7_vs_Control	3.02517
GO:0071407	cellular response to organic cyclic compound	http://amigo.geneontology.org/amigo/term/GO:0071407	520	8	0.927543	8.62493	2.46135e-06	0.000943697	898;1019;1543;2950;5467;5914;5915;6256	CDK4;CYP1A1;GSTP1;PPARD;RARA;RARB;RXRA;CCNE1	BP	Be2c_VCR_A7_vs_Control	3.02517
GO:0051338	regulation of transferase activity	http://amigo.geneontology.org/amigo/term/GO:0051338	930	10	1.65888	6.02818	2.63975e-06	0.000943697	324;595;898;1019;1026;2950;3480;4609;7157;9961	CDK4;CDKN1A;GSTP1;APC;IGF1R;MYC;CCND1;TP53;CCNE1;MVP	BP	Be2c_VCR_A7_vs_Control	3.02517
GO:0000082	G1/S transition of mitotic cell cycle	http://amigo.geneontology.org/amigo/term/GO:0000082	229	6	0.408476	14.6888	2.64928e-06	0.000943697	595;898;1019;1026;1543;7157	CDK4;CDKN1A;CYP1A1;CCND1;TP53;CCNE1	BP	Be2c_VCR_A7_vs_Control	3.02517
GO:0007050	cell cycle arrest	http://amigo.geneontology.org/amigo/term/GO:0007050	239	6	0.426313	14.0742	3.39162e-06	0.00104908	324;595;1019;1026;4609;7157	CDK4;CDKN1A;APC;MYC;CCND1;TP53	BP	Be2c_VCR_A7_vs_Control	2.97919
GO:0033189	response to vitamin A	http://amigo.geneontology.org/amigo/term/GO:0033189	17	3	0.0303235	98.9331	3.41201e-06	0.00104908	1543;5467;5914	CYP1A1;PPARD;RARA	BP	Be2c_VCR_A7_vs_Control	2.97919
GO:0055012	ventricular cardiac muscle cell differentiation	http://amigo.geneontology.org/amigo/term/GO:0055012	17	3	0.0303235	98.9331	3.41201e-06	0.00104908	5914;5915;6256	RARA;RARB;RXRA	BP	Be2c_VCR_A7_vs_Control	2.97919
GO:0071383	cellular response to steroid hormone stimulus	http://amigo.geneontology.org/amigo/term/GO:0071383	240	6	0.428097	14.0155	3.47434e-06	0.00104908	898;2950;5467;5914;5915;6256	GSTP1;PPARD;RARA;RARB;RXRA;CCNE1	BP	Be2c_VCR_A7_vs_Control	2.97919
GO:0044843	cell cycle G1/S phase transition	http://amigo.geneontology.org/amigo/term/GO:0044843	241	6	0.429881	13.9574	3.5587e-06	0.00104908	595;898;1019;1026;1543;7157	CDK4;CDKN1A;CYP1A1;CCND1;TP53;CCNE1	BP	Be2c_VCR_A7_vs_Control	2.97919
GO:0051726	regulation of cell cycle	http://amigo.geneontology.org/amigo/term/GO:0051726	977	10	1.74271	5.73819	4.11143e-06	0.00117162	324;595;898;1019;1026;1543;4609;5914;7153;7157	CDK4;CDKN1A;CYP1A1;APC;MYC;RARA;CCND1;TOP2A;TP53;CCNE1	BP	Be2c_VCR_A7_vs_Control	2.93121
GO:0042127	regulation of cell proliferation	http://amigo.geneontology.org/amigo/term/GO:0042127	1501	12	2.67739	4.48198	4.28302e-06	0.00118115	196;324;595;1019;1026;2950;3480;4609;5467;5914;5915;7157	CDK4;CDKN1A;AHR;GSTP1;APC;IGF1R;MYC;PPARD;RARA;RARB;CCND1;TP53	BP	Be2c_VCR_A7_vs_Control	2.9277
GO:0043068	positive regulation of programmed cell death	http://amigo.geneontology.org/amigo/term/GO:0043068	564	8	1.00603	7.95207	4.49552e-06	0.00120101	324;1019;1026;3482;4609;5915;7153;7157	CDK4;CDKN1A;APC;IGF2R;MYC;RARB;TOP2A;TP53	BP	Be2c_VCR_A7_vs_Control	2.92046
GO:0031667	response to nutrient levels	http://amigo.geneontology.org/amigo/term/GO:0031667	395	7	0.704576	9.93505	4.65914e-06	0.001207	595;1026;1543;2950;5467;5914;7157	CDKN1A;CYP1A1;GSTP1;PPARD;RARA;CCND1;TP53	BP	Be2c_VCR_A7_vs_Control	2.91829
GO:0042493	response to drug	http://amigo.geneontology.org/amigo/term/GO:0042493	401	7	0.715279	9.7864	5.14465e-06	0.00129358	595;1019;1026;1543;4363;4609;7157	CDK4;CDKN1A;CYP1A1;ABCC1;MYC;CCND1;TP53	BP	Be2c_VCR_A7_vs_Control	2.88821
GO:0030522	intracellular receptor signaling pathway	http://amigo.geneontology.org/amigo/term/GO:0030522	260	6	0.463772	12.9374	5.50745e-06	0.00134523	196;898;5467;5914;5915;6256	AHR;PPARD;RARA;RARB;RXRA;CCNE1	BP	Be2c_VCR_A7_vs_Control	2.8712
GO:0034644	cellular response to UV	http://amigo.geneontology.org/amigo/term/GO:0034644	67	4	0.11951	33.4699	5.78894e-06	0.00137471	1026;4609;7157;7507	CDKN1A;MYC;TP53;XPA	BP	Be2c_VCR_A7_vs_Control	2.86179
GO:0010942	positive regulation of cell death	http://amigo.geneontology.org/amigo/term/GO:0010942	594	8	1.05954	7.55045	6.58589e-06	0.00145241	324;1019;1026;3482;4609;5915;7153;7157	CDK4;CDKN1A;APC;IGF2R;MYC;RARB;TOP2A;TP53	BP	Be2c_VCR_A7_vs_Control	2.83791
GO:0010557	positive regulation of macromolecule biosynthetic process	http://amigo.geneontology.org/amigo/term/GO:0010557	1565	12	2.79155	4.29869	6.62298e-06	0.00145241	196;898;1019;3480;4233;4609;5467;5914;5915;6256;7153;7157	CDK4;AHR;IGF1R;MET;MYC;PPARD;RARA;RARB;RXRA;TOP2A;TP53;CCNE1	BP	Be2c_VCR_A7_vs_Control	2.83791
GO:0007093	mitotic cell cycle checkpoint	http://amigo.geneontology.org/amigo/term/GO:0007093	152	5	0.271128	18.4415	6.6258e-06	0.00145241	324;595;1026;7153;7157	CDKN1A;APC;CCND1;TOP2A;TP53	BP	Be2c_VCR_A7_vs_Control	2.83791
GO:0043069	negative regulation of programmed cell death	http://amigo.geneontology.org/amigo/term/GO:0043069	810	9	1.44483	6.22912	7.35361e-06	0.00151821	1026;2950;3480;4233;4609;5467;5914;5915;7157	CDKN1A;GSTP1;IGF1R;MET;MYC;PPARD;RARA;RARB;TP53	BP	Be2c_VCR_A7_vs_Control	2.81867
GO:0009991	response to extracellular stimulus	http://amigo.geneontology.org/amigo/term/GO:0009991	425	7	0.758088	9.23375	7.5307e-06	0.00151821	595;1026;1543;2950;5467;5914;7157	CDKN1A;CYP1A1;GSTP1;PPARD;RARA;CCND1;TP53	BP	Be2c_VCR_A7_vs_Control	2.81867
GO:0036296	response to increased oxygen levels	http://amigo.geneontology.org/amigo/term/GO:0036296	22	3	0.0392422	76.4483	7.68099e-06	0.00151821	1019;1026;1543	CDK4;CDKN1A;CYP1A1	BP	Be2c_VCR_A7_vs_Control	2.81867
GO:0055093	response to hyperoxia	http://amigo.geneontology.org/amigo/term/GO:0055093	22	3	0.0392422	76.4483	7.68099e-06	0.00151821	1019;1026;1543	CDK4;CDKN1A;CYP1A1	BP	Be2c_VCR_A7_vs_Control	2.81867
GO:0032870	cellular response to hormone stimulus	http://amigo.geneontology.org/amigo/term/GO:0032870	608	8	1.08451	7.37659	7.81394e-06	0.00151821	898;1019;2950;3480;5467;5914;5915;6256	CDK4;GSTP1;IGF1R;PPARD;RARA;RARB;RXRA;CCNE1	BP	Be2c_VCR_A7_vs_Control	2.81867
GO:0008285	negative regulation of cell proliferation	http://amigo.geneontology.org/amigo/term/GO:0008285	626	8	1.11662	7.16448	9.67406e-06	0.00183786	324;1026;2950;4609;5467;5914;5915;7157	CDKN1A;GSTP1;APC;MYC;PPARD;RARA;RARB;TP53	BP	Be2c_VCR_A7_vs_Control	2.73569
GO:0044772	mitotic cell cycle phase transition	http://amigo.geneontology.org/amigo/term/GO:0044772	454	7	0.809817	8.64393	1.15807e-05	0.00215225	324;595;898;1019;1026;1543;7157	CDK4;CDKN1A;CYP1A1;APC;CCND1;TP53;CCNE1	BP	Be2c_VCR_A7_vs_Control	2.66711
GO:0007584	response to nutrient	http://amigo.geneontology.org/amigo/term/GO:0007584	173	5	0.308587	16.2029	1.24316e-05	0.00223034	595;1543;2950;5467;5914	CYP1A1;GSTP1;PPARD;RARA;CCND1	BP	Be2c_VCR_A7_vs_Control	2.65163
GO:1901990	regulation of mitotic cell cycle phase transition	http://amigo.geneontology.org/amigo/term/GO:1901990	301	6	0.536905	11.1752	1.27114e-05	0.00223034	324;595;1019;1026;1543;7157	CDK4;CDKN1A;CYP1A1;APC;CCND1;TP53	BP	Be2c_VCR_A7_vs_Control	2.65163
GO:0071216	cellular response to biotic stimulus	http://amigo.geneontology.org/amigo/term/GO:0071216	174	5	0.31037	16.1098	1.27836e-05	0.00223034	1019;2950;5467;5914;7157	CDK4;GSTP1;PPARD;RARA;TP53	BP	Be2c_VCR_A7_vs_Control	2.65163
GO:0043401	steroid hormone mediated signaling pathway	http://amigo.geneontology.org/amigo/term/GO:0043401	177	5	0.315721	15.8367	1.38865e-05	0.00237432	898;5467;5914;5915;6256	PPARD;RARA;RARB;RXRA;CCNE1	BP	Be2c_VCR_A7_vs_Control	2.62446
GO:0060548	negative regulation of cell death	http://amigo.geneontology.org/amigo/term/GO:0060548	880	9	1.56969	5.73362	1.4357e-05	0.00240662	1026;2950;3480;4233;4609;5467;5914;5915;7157	CDKN1A;GSTP1;IGF1R;MET;MYC;PPARD;RARA;RARB;TP53	BP	Be2c_VCR_A7_vs_Control	2.61859
GO:0031328	positive regulation of cellular biosynthetic process	http://amigo.geneontology.org/amigo/term/GO:0031328	1692	12	3.01808	3.97603	1.48272e-05	0.00243764	196;898;1019;3480;4233;4609;5467;5914;5915;6256;7153;7157	CDK4;AHR;IGF1R;MET;MYC;PPARD;RARA;RARB;RXRA;TOP2A;TP53;CCNE1	BP	Be2c_VCR_A7_vs_Control	2.61303
GO:0044770	cell cycle phase transition	http://amigo.geneontology.org/amigo/term/GO:0044770	481	7	0.857978	8.15872	1.68413e-05	0.00271653	324;595;898;1019;1026;1543;7157	CDK4;CDKN1A;CYP1A1;APC;CCND1;TP53;CCNE1	BP	Be2c_VCR_A7_vs_Control	2.56598
GO:0007346	regulation of mitotic cell cycle	http://amigo.geneontology.org/amigo/term/GO:0007346	484	7	0.863329	8.10815	1.75318e-05	0.00272636	324;595;1019;1026;1543;7153;7157	CDK4;CDKN1A;CYP1A1;APC;CCND1;TOP2A;TP53	BP	Be2c_VCR_A7_vs_Control	2.56442
GO:0009891	positive regulation of biosynthetic process	http://amigo.geneontology.org/amigo/term/GO:0009891	1720	12	3.06803	3.91131	1.754e-05	0.00272636	196;898;1019;3480;4233;4609;5467;5914;5915;6256;7153;7157	CDK4;AHR;IGF1R;MET;MYC;PPARD;RARA;RARB;RXRA;TOP2A;TP53;CCNE1	BP	Be2c_VCR_A7_vs_Control	2.56442
GO:0051173	positive regulation of nitrogen compound metabolic process	http://amigo.geneontology.org/amigo/term/GO:0051173	1726	12	3.07873	3.89771	1.81753e-05	0.00277466	196;898;1019;3480;4233;4609;5467;5914;5915;6256;7153;7157	CDK4;AHR;IGF1R;MET;MYC;PPARD;RARA;RARB;RXRA;TOP2A;TP53;CCNE1	BP	Be2c_VCR_A7_vs_Control	2.55679
GO:1901987	regulation of cell cycle phase transition	http://amigo.geneontology.org/amigo/term/GO:1901987	322	6	0.574363	10.4463	1.86292e-05	0.00279406	324;595;1019;1026;1543;7157	CDK4;CDKN1A;CYP1A1;APC;CCND1;TP53	BP	Be2c_VCR_A7_vs_Control	2.55376
GO:0045787	positive regulation of cell cycle	http://amigo.geneontology.org/amigo/term/GO:0045787	326	6	0.581498	10.3182	1.99751e-05	0.002874	595;1019;1026;1543;5914;7157	CDK4;CDKN1A;CYP1A1;RARA;CCND1;TP53	BP	Be2c_VCR_A7_vs_Control	2.54151
GO:0048147	negative regulation of fibroblast proliferation	http://amigo.geneontology.org/amigo/term/GO:0048147	30	3	0.0535121	56.0621	2.00565e-05	0.002874	2950;4609;7157	GSTP1;MYC;TP53	BP	Be2c_VCR_A7_vs_Control	2.54151
GO:1901700	response to oxygen-containing compound	http://amigo.geneontology.org/amigo/term/GO:1901700	1445	11	2.5775	4.2677	2.01708e-05	0.002874	595;1019;1026;1543;2950;3480;3482;4233;5467;5914;6256	CDK4;CDKN1A;CYP1A1;GSTP1;IGF1R;IGF2R;MET;PPARD;RARA;CCND1;RXRA	BP	Be2c_VCR_A7_vs_Control	2.54151
GO:0048384	retinoic acid receptor signaling pathway	http://amigo.geneontology.org/amigo/term/GO:0048384	31	3	0.0552959	54.2536	2.21788e-05	0.0031083	5914;5915;6256	RARA;RARB;RXRA	BP	Be2c_VCR_A7_vs_Control	2.50748
GO:0045786	negative regulation of cell cycle	http://amigo.geneontology.org/amigo/term/GO:0045786	508	7	0.906139	7.72509	2.39491e-05	0.00330227	324;595;1019;1026;4609;7153;7157	CDK4;CDKN1A;APC;MYC;CCND1;TOP2A;TP53	BP	Be2c_VCR_A7_vs_Control	2.48119
GO:0045859	regulation of protein kinase activity	http://amigo.geneontology.org/amigo/term/GO:0045859	717	8	1.27894	6.25518	2.58824e-05	0.0035122	324;595;898;1019;1026;2950;3480;9961	CDK4;CDKN1A;GSTP1;APC;IGF1R;CCND1;CCNE1;MVP	BP	Be2c_VCR_A7_vs_Control	2.45442
GO:0017144	drug metabolic process	http://amigo.geneontology.org/amigo/term/GO:0017144	33	3	0.0588633	50.9655	2.6856e-05	0.00356022	1543;1565;1577	CYP1A1;CYP2D6;CYP3A5	BP	Be2c_VCR_A7_vs_Control	2.44852
GO:0071396	cellular response to lipid	http://amigo.geneontology.org/amigo/term/GO:0071396	518	7	0.923976	7.57596	2.71433e-05	0.00356022	898;1019;2950;5467;5914;5915;6256	CDK4;GSTP1;PPARD;RARA;RARB;RXRA;CCNE1	BP	Be2c_VCR_A7_vs_Control	2.44852
GO:0051348	negative regulation of transferase activity	http://amigo.geneontology.org/amigo/term/GO:0051348	345	6	0.615389	9.74993	2.74856e-05	0.00356022	324;1026;2950;3480;7157;9961	CDKN1A;GSTP1;APC;IGF1R;TP53;MVP	BP	Be2c_VCR_A7_vs_Control	2.44852
GO:0010165	response to X-ray	http://amigo.geneontology.org/amigo/term/GO:0010165	34	3	0.0606471	49.4665	2.94196e-05	0.00375386	595;1026;7157	CDKN1A;CCND1;TP53	BP	Be2c_VCR_A7_vs_Control	2.42552
GO:0002933	lipid hydroxylation	http://amigo.geneontology.org/amigo/term/GO:0002933	5	2	0.00891869	224.248	3.062e-05	0.00380887	1543;1577	CYP1A1;CYP3A5	BP	Be2c_VCR_A7_vs_Control	2.4192
GO:0002065	columnar/cuboidal epithelial cell differentiation	http://amigo.geneontology.org/amigo/term/GO:0002065	102	4	0.181941	21.9851	3.07419e-05	0.00380887	1026;5914;5915;6256	CDKN1A;RARA;RARB;RXRA	BP	Be2c_VCR_A7_vs_Control	2.4192
GO:0000122	negative regulation of transcription from RNA polymerase II promoter	http://amigo.geneontology.org/amigo/term/GO:0000122	737	8	1.31461	6.08543	3.15341e-05	0.0038347	595;898;4609;5467;5914;5915;6256;7157	MYC;PPARD;RARA;RARB;CCND1;RXRA;TP53;CCNE1	BP	Be2c_VCR_A7_vs_Control	2.41627
GO:0006468	protein phosphorylation	http://amigo.geneontology.org/amigo/term/GO:0006468	1824	12	3.25354	3.68829	3.18474e-05	0.0038347	324;595;898;1019;1026;2950;3480;4233;4609;5914;7157;9961	CDK4;CDKN1A;GSTP1;APC;IGF1R;MET;MYC;RARA;CCND1;TP53;CCNE1;MVP	BP	Be2c_VCR_A7_vs_Control	2.41627
GO:0044774	mitotic DNA integrity checkpoint	http://amigo.geneontology.org/amigo/term/GO:0044774	104	4	0.185509	21.5623	3.31815e-05	0.00393985	595;1026;7153;7157	CDKN1A;CCND1;TOP2A;TP53	BP	Be2c_VCR_A7_vs_Control	2.40452
GO:0071156	regulation of cell cycle arrest	http://amigo.geneontology.org/amigo/term/GO:0071156	106	4	0.189076	21.1555	3.57603e-05	0.00417364	595;1019;1026;7157	CDK4;CDKN1A;CCND1;TP53	BP	Be2c_VCR_A7_vs_Control	2.37949
GO:0009755	hormone-mediated signaling pathway	http://amigo.geneontology.org/amigo/term/GO:0009755	217	5	0.387071	12.9175	3.69968e-05	0.00417364	898;5467;5914;5915;6256	PPARD;RARA;RARB;RXRA;CCNE1	BP	Be2c_VCR_A7_vs_Control	2.37949
GO:0010948	negative regulation of cell cycle process	http://amigo.geneontology.org/amigo/term/GO:0010948	217	5	0.387071	12.9175	3.69968e-05	0.00417364	324;595;1019;1026;7157	CDK4;CDKN1A;APC;CCND1;TP53	BP	Be2c_VCR_A7_vs_Control	2.37949
GO:0071482	cellular response to light stimulus	http://amigo.geneontology.org/amigo/term/GO:0071482	107	4	0.19086	20.9578	3.71033e-05	0.00417364	1026;4609;7157;7507	CDKN1A;MYC;TP53;XPA	BP	Be2c_VCR_A7_vs_Control	2.37949
GO:0045930	negative regulation of mitotic cell cycle	http://amigo.geneontology.org/amigo/term/GO:0045930	219	5	0.390638	12.7996	3.86543e-05	0.00429163	324;595;1026;7153;7157	CDKN1A;APC;CCND1;TOP2A;TP53	BP	Be2c_VCR_A7_vs_Control	2.36738
GO:0000075	cell cycle checkpoint	http://amigo.geneontology.org/amigo/term/GO:0000075	221	5	0.394206	12.6837	4.03689e-05	0.00442454	324;595;1026;7153;7157	CDKN1A;APC;CCND1;TOP2A;TP53	BP	Be2c_VCR_A7_vs_Control	2.35413
GO:0001932	regulation of protein phosphorylation	http://amigo.geneontology.org/amigo/term/GO:0001932	1272	10	2.26891	4.4074	4.17759e-05	0.00452079	324;595;898;1019;1026;2950;3480;4609;7157;9961	CDK4;CDKN1A;GSTP1;APC;IGF1R;MYC;CCND1;TP53;CCNE1;MVP	BP	Be2c_VCR_A7_vs_Control	2.34479
GO:0033559	unsaturated fatty acid metabolic process	http://amigo.geneontology.org/amigo/term/GO:0033559	111	4	0.197995	20.2025	4.28477e-05	0.00454863	1543;1565;2950;4363	CYP1A1;CYP2D6;GSTP1;ABCC1	BP	Be2c_VCR_A7_vs_Control	2.34212
GO:0043549	regulation of kinase activity	http://amigo.geneontology.org/amigo/term/GO:0043549	772	8	1.37705	5.80954	4.39272e-05	0.00454863	324;595;898;1019;1026;2950;3480;9961	CDK4;CDKN1A;GSTP1;APC;IGF1R;CCND1;CCNE1;MVP	BP	Be2c_VCR_A7_vs_Control	2.34212
GO:0030855	epithelial cell differentiation	http://amigo.geneontology.org/amigo/term/GO:0030855	559	7	0.997109	7.02029	4.41614e-05	0.00454863	595;1026;1543;4233;5914;5915;6256	CDKN1A;CYP1A1;MET;RARA;RARB;CCND1;RXRA	BP	Be2c_VCR_A7_vs_Control	2.34212
GO:0043065	positive regulation of apoptotic process	http://amigo.geneontology.org/amigo/term/GO:0043065	559	7	0.997109	7.02029	4.41614e-05	0.00454863	324;1019;3482;4609;5915;7153;7157	CDK4;APC;IGF2R;MYC;RARB;TOP2A;TP53	BP	Be2c_VCR_A7_vs_Control	2.34212
GO:0001933	negative regulation of protein phosphorylation	http://amigo.geneontology.org/amigo/term/GO:0001933	384	6	0.684955	8.7597	5.00446e-05	0.00509323	324;1026;2950;3480;4609;9961	CDKN1A;GSTP1;APC;IGF1R;MYC;MVP	BP	Be2c_VCR_A7_vs_Control	2.29301
GO:0006469	negative regulation of protein kinase activity	http://amigo.geneontology.org/amigo/term/GO:0006469	232	5	0.413827	12.0823	5.08823e-05	0.00511757	324;1026;2950;3480;9961	CDKN1A;GSTP1;APC;IGF1R;MVP	BP	Be2c_VCR_A7_vs_Control	2.29094
GO:0043066	negative regulation of apoptotic process	http://amigo.geneontology.org/amigo/term/GO:0043066	799	8	1.42521	5.61322	5.60794e-05	0.00550301	1026;2950;3480;4609;5467;5914;5915;7157	CDKN1A;GSTP1;IGF1R;MYC;PPARD;RARA;RARB;TP53	BP	Be2c_VCR_A7_vs_Control	2.2594
GO:0045893	positive regulation of transcription, DNA-templated	http://amigo.geneontology.org/amigo/term/GO:0045893	1318	10	2.35097	4.25357	5.66457e-05	0.00550301	196;898;4233;4609;5467;5914;5915;6256;7153;7157	AHR;MET;MYC;PPARD;RARA;RARB;RXRA;TOP2A;TP53;CCNE1	BP	Be2c_VCR_A7_vs_Control	2.2594
GO:1903508	positive regulation of nucleic acid-templated transcription	http://amigo.geneontology.org/amigo/term/GO:1903508	1318	10	2.35097	4.25357	5.66457e-05	0.00550301	196;898;4233;4609;5467;5914;5915;6256;7153;7157	AHR;MET;MYC;PPARD;RARA;RARB;RXRA;TOP2A;TP53;CCNE1	BP	Be2c_VCR_A7_vs_Control	2.2594
GO:0090068	positive regulation of cell cycle process	http://amigo.geneontology.org/amigo/term/GO:0090068	239	5	0.426313	11.7285	5.86024e-05	0.00562912	595;1019;1026;1543;7157	CDK4;CDKN1A;CYP1A1;CCND1;TP53	BP	Be2c_VCR_A7_vs_Control	2.24956
GO:0045935	positive regulation of nucleobase-containing compound metabolic process	http://amigo.geneontology.org/amigo/term/GO:0045935	1622	11	2.89322	3.80199	5.9464e-05	0.00564841	196;898;3480;4233;4609;5467;5914;5915;6256;7153;7157	AHR;IGF1R;MET;MYC;PPARD;RARA;RARB;RXRA;TOP2A;TP53;CCNE1	BP	Be2c_VCR_A7_vs_Control	2.24807
GO:0010628	positive regulation of gene expression	http://amigo.geneontology.org/amigo/term/GO:0010628	1632	11	2.91106	3.77869	6.29393e-05	0.00589787	196;898;1019;4233;4609;5467;5914;5915;6256;7153;7157	CDK4;AHR;MET;MYC;PPARD;RARA;RARB;RXRA;TOP2A;TP53;CCNE1	BP	Be2c_VCR_A7_vs_Control	2.22931
GO:0009698	phenylpropanoid metabolic process	http://amigo.geneontology.org/amigo/term/GO:0009698	7	2	0.0124862	160.177	6.41597e-05	0.00589787	1543;1565	CYP1A1;CYP2D6	BP	Be2c_VCR_A7_vs_Control	2.22931
GO:0009804	coumarin metabolic process	http://amigo.geneontology.org/amigo/term/GO:0009804	7	2	0.0124862	160.177	6.41597e-05	0.00589787	1543;1565	CYP1A1;CYP2D6	BP	Be2c_VCR_A7_vs_Control	2.22931
GO:1902680	positive regulation of RNA biosynthetic process	http://amigo.geneontology.org/amigo/term/GO:1902680	1340	10	2.39021	4.18374	6.52363e-05	0.00593303	196;898;4233;4609;5467;5914;5915;6256;7153;7157	AHR;MET;MYC;PPARD;RARA;RARB;RXRA;TOP2A;TP53;CCNE1	BP	Be2c_VCR_A7_vs_Control	2.22672
GO:0008284	positive regulation of cell proliferation	http://amigo.geneontology.org/amigo/term/GO:0008284	825	8	1.47158	5.43632	7.03304e-05	0.00632061	595;1019;1026;3480;4609;5467;5914;5915	CDK4;CDKN1A;IGF1R;MYC;PPARD;RARA;RARB;CCND1	BP	Be2c_VCR_A7_vs_Control	2.19924
GO:0045892	negative regulation of transcription, DNA-templated	http://amigo.geneontology.org/amigo/term/GO:0045892	1078	9	1.92287	4.68051	7.14665e-05	0.00632061	196;595;898;4609;5467;5914;5915;6256;7157	AHR;MYC;PPARD;RARA;RARB;CCND1;RXRA;TP53;CCNE1	BP	Be2c_VCR_A7_vs_Control	2.19924
GO:0010558	negative regulation of macromolecule biosynthetic process	http://amigo.geneontology.org/amigo/term/GO:0010558	1355	10	2.41696	4.13742	7.17159e-05	0.00632061	196;595;898;2950;4609;5467;5914;5915;6256;7157	AHR;GSTP1;MYC;PPARD;RARA;RARB;CCND1;RXRA;TP53;CCNE1	BP	Be2c_VCR_A7_vs_Control	2.19924
GO:0033673	negative regulation of kinase activity	http://amigo.geneontology.org/amigo/term/GO:0033673	250	5	0.445934	11.2124	7.25321e-05	0.00632732	324;1026;2950;3480;9961	CDKN1A;GSTP1;APC;IGF1R;MVP	BP	Be2c_VCR_A7_vs_Control	2.19878
GO:0002067	glandular epithelial cell differentiation	http://amigo.geneontology.org/amigo/term/GO:0002067	46	3	0.0820519	36.5622	7.35646e-05	0.00635256	5914;5915;6256	RARA;RARB;RXRA	BP	Be2c_VCR_A7_vs_Control	2.19705
GO:0001889	liver development	http://amigo.geneontology.org/amigo/term/GO:0001889	128	4	0.228318	17.5194	7.47425e-05	0.00638147	595;1543;3482;5914	CYP1A1;IGF2R;RARA;CCND1	BP	Be2c_VCR_A7_vs_Control	2.19508
GO:0042325	regulation of phosphorylation	http://amigo.geneontology.org/amigo/term/GO:0042325	1363	10	2.43123	4.11314	7.53923e-05	0.00638147	324;595;898;1019;1026;2950;3480;4609;7157;9961	CDK4;CDKN1A;GSTP1;APC;IGF1R;MYC;CCND1;TP53;CCNE1;MVP	BP	Be2c_VCR_A7_vs_Control	2.19508
GO:0010332	response to gamma radiation	http://amigo.geneontology.org/amigo/term/GO:0010332	47	3	0.0838357	35.7843	7.84862e-05	0.00657822	1026;4609;7157	CDKN1A;MYC;TP53	BP	Be2c_VCR_A7_vs_Control	2.18189
GO:0006766	vitamin metabolic process	http://amigo.geneontology.org/amigo/term/GO:0006766	130	4	0.231886	17.2499	7.93872e-05	0.00658914	1543;4363;5467;6256	CYP1A1;ABCC1;PPARD;RXRA	BP	Be2c_VCR_A7_vs_Control	2.18117
GO:0061008	hepaticobiliary system development	http://amigo.geneontology.org/amigo/term/GO:0061008	131	4	0.23367	17.1182	8.17869e-05	0.00672304	595;1543;3482;5914	CYP1A1;IGF2R;RARA;CCND1	BP	Be2c_VCR_A7_vs_Control	2.17243
GO:0042326	negative regulation of phosphorylation	http://amigo.geneontology.org/amigo/term/GO:0042326	421	6	0.750953	7.98984	8.33403e-05	0.00677497	324;1026;2950;3480;4609;9961	CDKN1A;GSTP1;APC;IGF1R;MYC;MVP	BP	Be2c_VCR_A7_vs_Control	2.16909
GO:0007049	cell cycle	http://amigo.geneontology.org/amigo/term/GO:0007049	1684	11	3.00381	3.66201	8.40036e-05	0.00677497	196;324;595;898;1019;1026;1543;4609;5914;7153;7157	CDK4;CDKN1A;CYP1A1;AHR;APC;MYC;RARA;CCND1;TOP2A;TP53;CCNE1	BP	Be2c_VCR_A7_vs_Control	2.16909
GO:0090400	stress-induced premature senescence	http://amigo.geneontology.org/amigo/term/GO:0090400	8	2	0.0142699	140.155	8.54516e-05	0.00682734	1026;7157	CDKN1A;TP53	BP	Be2c_VCR_A7_vs_Control	2.16575
GO:0051254	positive regulation of RNA metabolic process	http://amigo.geneontology.org/amigo/term/GO:0051254	1385	10	2.47048	4.0478	8.63487e-05	0.00683514	196;898;4233;4609;5467;5914;5915;6256;7153;7157	AHR;MET;MYC;PPARD;RARA;RARB;RXRA;TOP2A;TP53;CCNE1	BP	Be2c_VCR_A7_vs_Control	2.16525
GO:2000045	regulation of G1/S transition of mitotic cell cycle	http://amigo.geneontology.org/amigo/term/GO:2000045	135	4	0.240805	16.611	9.19168e-05	0.00720915	595;1026;1543;7157	CDKN1A;CYP1A1;CCND1;TP53	BP	Be2c_VCR_A7_vs_Control	2.14212
GO:1903507	negative regulation of nucleic acid-templated transcription	http://amigo.geneontology.org/amigo/term/GO:1903507	1117	9	1.99243	4.51709	9.41519e-05	0.00731731	196;595;898;4609;5467;5914;5915;6256;7157	AHR;MYC;PPARD;RARA;RARB;CCND1;RXRA;TP53;CCNE1	BP	Be2c_VCR_A7_vs_Control	2.13565
GO:0033554	cellular response to stress	http://amigo.geneontology.org/amigo/term/GO:0033554	1720	11	3.06803	3.58536	0.000101943	0.00785142	324;595;1026;2950;3480;4233;4609;5467;7153;7157;7507	CDKN1A;GSTP1;APC;IGF1R;MET;MYC;PPARD;CCND1;TOP2A;TP53;XPA	BP	Be2c_VCR_A7_vs_Control	2.10505
GO:1902679	negative regulation of RNA biosynthetic process	http://amigo.geneontology.org/amigo/term/GO:1902679	1133	9	2.02097	4.4533	0.000105082	0.00802098	196;595;898;4609;5467;5914;5915;6256;7157	AHR;MYC;PPARD;RARA;RARB;CCND1;RXRA;TP53;CCNE1	BP	Be2c_VCR_A7_vs_Control	2.09577
GO:0008202	steroid metabolic process	http://amigo.geneontology.org/amigo/term/GO:0008202	271	5	0.483393	10.3436	0.000106112	0.00802788	1543;1565;1577;5467;6256	CYP1A1;CYP2D6;CYP3A5;PPARD;RXRA	BP	Be2c_VCR_A7_vs_Control	2.0954
GO:0010212	response to ionizing radiation	http://amigo.geneontology.org/amigo/term/GO:0010212	141	4	0.251507	15.9041	0.000108784	0.00808689	595;1026;4609;7157	CDKN1A;MYC;CCND1;TP53	BP	Be2c_VCR_A7_vs_Control	2.09222
GO:0035264	multicellular organism growth	http://amigo.geneontology.org/amigo/term/GO:0035264	141	4	0.251507	15.9041	0.000108784	0.00808689	1019;5914;5915;7507	CDK4;RARA;RARB;XPA	BP	Be2c_VCR_A7_vs_Control	2.09222
GO:0010629	negative regulation of gene expression	http://amigo.geneontology.org/amigo/term/GO:0010629	1427	10	2.54539	3.92867	0.000111094	0.00815614	196;595;898;1026;4609;5467;5914;5915;6256;7157	CDKN1A;AHR;MYC;PPARD;RARA;RARB;CCND1;RXRA;TP53;CCNE1	BP	Be2c_VCR_A7_vs_Control	2.08852
GO:1903047	mitotic cell cycle process	http://amigo.geneontology.org/amigo/term/GO:1903047	882	8	1.57326	5.08499	0.000112407	0.00815614	324;595;898;1019;1026;1543;7153;7157	CDK4;CDKN1A;CYP1A1;APC;CCND1;TOP2A;TP53;CCNE1	BP	Be2c_VCR_A7_vs_Control	2.08852
GO:0048146	positive regulation of fibroblast proliferation	http://amigo.geneontology.org/amigo/term/GO:0048146	53	3	0.0945381	31.7332	0.000112577	0.00815614	1019;1026;4609	CDK4;CDKN1A;MYC	BP	Be2c_VCR_A7_vs_Control	2.08852
GO:0002066	columnar/cuboidal epithelial cell development	http://amigo.geneontology.org/amigo/term/GO:0002066	54	3	0.0963218	31.1456	0.000119057	0.00855309	1026;5914;5915	CDKN1A;RARA;RARB	BP	Be2c_VCR_A7_vs_Control	2.06788
GO:0009890	negative regulation of biosynthetic process	http://amigo.geneontology.org/amigo/term/GO:0009890	1441	10	2.57037	3.8905	0.000120589	0.00859096	196;595;898;2950;4609;5467;5914;5915;6256;7157	AHR;GSTP1;MYC;PPARD;RARA;RARB;CCND1;RXRA;TP53;CCNE1	BP	Be2c_VCR_A7_vs_Control	2.06596
GO:1901992	positive regulation of mitotic cell cycle phase transition	http://amigo.geneontology.org/amigo/term/GO:1901992	55	3	0.0981055	30.5793	0.000125775	0.00888232	595;1019;1543	CDK4;CYP1A1;CCND1	BP	Be2c_VCR_A7_vs_Control	2.05147
GO:1901991	negative regulation of mitotic cell cycle phase transition	http://amigo.geneontology.org/amigo/term/GO:1901991	147	4	0.262209	15.255	0.000127796	0.00888232	324;595;1026;7157	CDKN1A;APC;CCND1;TP53	BP	Be2c_VCR_A7_vs_Control	2.05147
GO:1902806	regulation of cell cycle G1/S phase transition	http://amigo.geneontology.org/amigo/term/GO:1902806	147	4	0.262209	15.255	0.000127796	0.00888232	595;1026;1543;7157	CDKN1A;CYP1A1;CCND1;TP53	BP	Be2c_VCR_A7_vs_Control	2.05147
GO:0043010	camera-type eye development	http://amigo.geneontology.org/amigo/term/GO:0043010	283	5	0.504798	9.90496	0.000130045	0.00896573	1019;1543;5914;5915;6256	CDK4;CYP1A1;RARA;RARB;RXRA	BP	Be2c_VCR_A7_vs_Control	2.04741
GO:0071222	cellular response to lipopolysaccharide	http://amigo.geneontology.org/amigo/term/GO:0071222	148	4	0.263993	15.1519	0.000131184	0.00897194	1019;2950;5467;5914	CDK4;GSTP1;PPARD;RARA	BP	Be2c_VCR_A7_vs_Control	2.04711
GO:0009416	response to light stimulus	http://amigo.geneontology.org/amigo/term/GO:0009416	286	5	0.510149	9.80106	0.000136629	0.00927014	595;1026;4609;7157;7507	CDKN1A;MYC;CCND1;TP53;XPA	BP	Be2c_VCR_A7_vs_Control	2.03291
GO:0051253	negative regulation of RNA metabolic process	http://amigo.geneontology.org/amigo/term/GO:0051253	1176	9	2.09767	4.29046	0.000139917	0.00941848	196;595;898;4609;5467;5914;5915;6256;7157	AHR;MYC;PPARD;RARA;RARB;CCND1;RXRA;TP53;CCNE1	BP	Be2c_VCR_A7_vs_Control	2.02602
GO:0071219	cellular response to molecule of bacterial origin	http://amigo.geneontology.org/amigo/term/GO:0071219	154	4	0.274696	14.5616	0.0001529	0.010212	1019;2950;5467;5914	CDK4;GSTP1;PPARD;RARA	BP	Be2c_VCR_A7_vs_Control	1.99089
GO:0070988	demethylation	http://amigo.geneontology.org/amigo/term/GO:0070988	59	3	0.10524	28.5061	0.000155108	0.0102559	1543;1565;1577	CYP1A1;CYP2D6;CYP3A5	BP	Be2c_VCR_A7_vs_Control	1.98903
GO:1901988	negative regulation of cell cycle phase transition	http://amigo.geneontology.org/amigo/term/GO:1901988	155	4	0.276479	14.4676	0.000156757	0.0102559	324;595;1026;7157	CDKN1A;APC;CCND1;TP53	BP	Be2c_VCR_A7_vs_Control	1.98903
GO:0006357	regulation of transcription from RNA polymerase II promoter	http://amigo.geneontology.org/amigo/term/GO:0006357	1804	11	3.21786	3.41842	0.000157156	0.0102559	196;595;898;4233;4609;5467;5914;5915;6256;7153;7157	AHR;MET;MYC;PPARD;RARA;RARB;CCND1;RXRA;TOP2A;TP53;CCNE1	BP	Be2c_VCR_A7_vs_Control	1.98903
GO:0032496	response to lipopolysaccharide	http://amigo.geneontology.org/amigo/term/GO:0032496	300	5	0.535121	9.34368	0.00017081	0.0110625	1019;1543;2950;5467;5914	CDK4;CYP1A1;GSTP1;PPARD;RARA	BP	Be2c_VCR_A7_vs_Control	1.95615
GO:0031570	DNA integrity checkpoint	http://amigo.geneontology.org/amigo/term/GO:0031570	160	4	0.285398	14.0155	0.000177109	0.0113842	595;1026;7153;7157	CDKN1A;CCND1;TOP2A;TP53	BP	Be2c_VCR_A7_vs_Control	1.9437
GO:1901989	positive regulation of cell cycle phase transition	http://amigo.geneontology.org/amigo/term/GO:1901989	62	3	0.110592	27.1268	0.000179801	0.011471	595;1019;1543	CDK4;CYP1A1;CCND1	BP	Be2c_VCR_A7_vs_Control	1.9404
GO:0040007	growth	http://amigo.geneontology.org/amigo/term/GO:0040007	950	8	1.69455	4.72102	0.00018821	0.0118532	1019;1026;5467;5914;5915;6256;7157;7507	CDK4;CDKN1A;PPARD;RARA;RARB;RXRA;TP53;XPA	BP	Be2c_VCR_A7_vs_Control	1.92616
GO:1902749	regulation of cell cycle G2/M phase transition	http://amigo.geneontology.org/amigo/term/GO:1902749	63	3	0.112375	26.6962	0.000188565	0.0118532	595;1019;7157	CDK4;CCND1;TP53	BP	Be2c_VCR_A7_vs_Control	1.92616
GO:0071478	cellular response to radiation	http://amigo.geneontology.org/amigo/term/GO:0071478	163	4	0.290749	13.7576	0.0001902	0.0118688	1026;4609;7157;7507	CDKN1A;MYC;TP53;XPA	BP	Be2c_VCR_A7_vs_Control	1.92559
GO:0070482	response to oxygen levels	http://amigo.geneontology.org/amigo/term/GO:0070482	308	5	0.549391	9.10099	0.000193082	0.0119613	1019;1026;1543;5467;7157	CDK4;CDKN1A;CYP1A1;PPARD;TP53	BP	Be2c_VCR_A7_vs_Control	1.92222
GO:0090399	replicative senescence	http://amigo.geneontology.org/amigo/term/GO:0090399	12	2	0.0214048	93.4368	0.000200532	0.0123334	1026;7157	CDKN1A;TP53	BP	Be2c_VCR_A7_vs_Control	1.90892
GO:0009719	response to endogenous stimulus	http://amigo.geneontology.org/amigo/term/GO:0009719	1536	10	2.73982	3.64987	0.00020529	0.0125279	595;898;1019;1026;2950;3480;5467;5914;5915;6256	CDK4;CDKN1A;GSTP1;IGF1R;PPARD;RARA;RARB;CCND1;RXRA;CCNE1	BP	Be2c_VCR_A7_vs_Control	1.90212
GO:0001101	response to acid chemical	http://amigo.geneontology.org/amigo/term/GO:0001101	313	5	0.55831	8.9556	0.00020809	0.0125279	1019;2950;3482;5914;6256	CDK4;GSTP1;IGF2R;RARA;RXRA	BP	Be2c_VCR_A7_vs_Control	1.90212
GO:0002237	response to molecule of bacterial origin	http://amigo.geneontology.org/amigo/term/GO:0002237	313	5	0.55831	8.9556	0.00020809	0.0125279	1019;1543;2950;5467;5914	CDK4;CYP1A1;GSTP1;PPARD;RARA	BP	Be2c_VCR_A7_vs_Control	1.90212
GO:0000278	mitotic cell cycle	http://amigo.geneontology.org/amigo/term/GO:0000278	972	8	1.73379	4.61416	0.000220329	0.013172	324;595;898;1019;1026;1543;7153;7157	CDK4;CDKN1A;CYP1A1;APC;CCND1;TOP2A;TP53;CCNE1	BP	Be2c_VCR_A7_vs_Control	1.88035
GO:0006367	transcription initiation from RNA polymerase II promoter	http://amigo.geneontology.org/amigo/term/GO:0006367	173	4	0.308587	12.9623	0.000238911	0.0141837	5467;5914;5915;6256	PPARD;RARA;RARB;RXRA	BP	Be2c_VCR_A7_vs_Control	1.84821
GO:0031571	mitotic G1 DNA damage checkpoint	http://amigo.geneontology.org/amigo/term/GO:0031571	69	3	0.123078	24.3748	0.000247007	0.0144634	595;1026;7157	CDKN1A;CCND1;TP53	BP	Be2c_VCR_A7_vs_Control	1.83973
GO:0044819	mitotic G1/S transition checkpoint	http://amigo.geneontology.org/amigo/term/GO:0044819	69	3	0.123078	24.3748	0.000247007	0.0144634	595;1026;7157	CDKN1A;CCND1;TP53	BP	Be2c_VCR_A7_vs_Control	1.83973
GO:0001654	eye development	http://amigo.geneontology.org/amigo/term/GO:0001654	326	5	0.581498	8.59848	0.000251299	0.0146147	1019;1543;5914;5915;6256	CDK4;CYP1A1;RARA;RARB;RXRA	BP	Be2c_VCR_A7_vs_Control	1.83521
GO:2000113	negative regulation of cellular macromolecule biosynthetic process	http://amigo.geneontology.org/amigo/term/GO:2000113	1273	9	2.2707	3.96354	0.000255525	0.01476	196;595;898;4609;5467;5914;5915;6256;7157	AHR;MYC;PPARD;RARA;RARB;CCND1;RXRA;TP53;CCNE1	BP	Be2c_VCR_A7_vs_Control	1.83091
GO:0044783	G1 DNA damage checkpoint	http://amigo.geneontology.org/amigo/term/GO:0044783	70	3	0.124862	24.0266	0.000257758	0.0147686	595;1026;7157	CDKN1A;CCND1;TP53	BP	Be2c_VCR_A7_vs_Control	1.83066
GO:0019220	regulation of phosphate metabolic process	http://amigo.geneontology.org/amigo/term/GO:0019220	1580	10	2.8183	3.54823	0.000259129	0.0147686	324;595;898;1019;1026;2950;3480;4609;7157;9961	CDK4;CDKN1A;GSTP1;APC;IGF1R;MYC;CCND1;TP53;CCNE1;MVP	BP	Be2c_VCR_A7_vs_Control	1.83066
GO:0009820	alkaloid metabolic process	http://amigo.geneontology.org/amigo/term/GO:0009820	14	2	0.0249723	80.0887	0.000275879	0.0153862	1565;1577	CYP2D6;CYP3A5	BP	Be2c_VCR_A7_vs_Control	1.81287
GO:0042737	drug catabolic process	http://amigo.geneontology.org/amigo/term/GO:0042737	14	2	0.0249723	80.0887	0.000275879	0.0153862	1565;1577	CYP2D6;CYP3A5	BP	Be2c_VCR_A7_vs_Control	1.81287
GO:0070989	oxidative demethylation	http://amigo.geneontology.org/amigo/term/GO:0070989	14	2	0.0249723	80.0887	0.000275879	0.0153862	1565;1577	CYP2D6;CYP3A5	BP	Be2c_VCR_A7_vs_Control	1.81287
GO:0051174	regulation of phosphorus metabolic process	http://amigo.geneontology.org/amigo/term/GO:0051174	1593	10	2.84149	3.51928	0.000277164	0.0153862	324;595;898;1019;1026;2950;3480;4609;7157;9961	CDK4;CDKN1A;GSTP1;APC;IGF1R;MYC;CCND1;TP53;CCNE1;MVP	BP	Be2c_VCR_A7_vs_Control	1.81287
GO:0022402	cell cycle process	http://amigo.geneontology.org/amigo/term/GO:0022402	1288	9	2.29745	3.91738	0.000279082	0.0153927	324;595;898;1019;1026;1543;4609;7153;7157	CDK4;CDKN1A;CYP1A1;APC;MYC;CCND1;TOP2A;TP53;CCNE1	BP	Be2c_VCR_A7_vs_Control	1.81268
GO:0045944	positive regulation of transcription from RNA polymerase II promoter	http://amigo.geneontology.org/amigo/term/GO:0045944	1016	8	1.81228	4.41434	0.000298265	0.0163453	196;4233;4609;5914;5915;6256;7153;7157	AHR;MET;MYC;RARA;RARB;RXRA;TOP2A;TP53	BP	Be2c_VCR_A7_vs_Control	1.78661
GO:0097194	execution phase of apoptosis	http://amigo.geneontology.org/amigo/term/GO:0097194	75	3	0.13378	22.4248	0.000316061	0.0169907	324;7153;7157	APC;TOP2A;TP53	BP	Be2c_VCR_A7_vs_Control	1.76979
GO:0006974	cellular response to DNA damage stimulus	http://amigo.geneontology.org/amigo/term/GO:0006974	767	7	1.36813	5.11649	0.000317464	0.0169907	324;595;1026;4609;7153;7157;7507	CDKN1A;APC;MYC;CCND1;TOP2A;TP53;XPA	BP	Be2c_VCR_A7_vs_Control	1.76979
GO:0003417	growth plate cartilage development	http://amigo.geneontology.org/amigo/term/GO:0003417	15	2	0.0267561	74.7494	0.00031797	0.0169907	5914;5915	RARA;RARB	BP	Be2c_VCR_A7_vs_Control	1.76979
GO:0045934	negative regulation of nucleobase-containing compound metabolic process	http://amigo.geneontology.org/amigo/term/GO:0045934	1311	9	2.33848	3.84865	0.000318723	0.0169907	196;595;898;4609;5467;5914;5915;6256;7157	AHR;MYC;PPARD;RARA;RARB;CCND1;RXRA;TP53;CCNE1	BP	Be2c_VCR_A7_vs_Control	1.76979
GO:0045936	negative regulation of phosphate metabolic process	http://amigo.geneontology.org/amigo/term/GO:0045936	539	6	0.961434	6.24068	0.000319979	0.0169907	324;1026;2950;3480;4609;9961	CDKN1A;GSTP1;APC;IGF1R;MYC;MVP	BP	Be2c_VCR_A7_vs_Control	1.76979
GO:0010563	negative regulation of phosphorus metabolic process	http://amigo.geneontology.org/amigo/term/GO:0010563	540	6	0.963218	6.22912	0.000323177	0.0170545	324;1026;2950;3480;4609;9961	CDKN1A;GSTP1;APC;IGF1R;MYC;MVP	BP	Be2c_VCR_A7_vs_Control	1.76816
GO:0031399	regulation of protein modification process	http://amigo.geneontology.org/amigo/term/GO:0031399	1629	10	2.90571	3.4415	0.000332758	0.0174525	324;595;898;1019;1026;2950;3480;4609;7157;9961	CDK4;CDKN1A;GSTP1;APC;IGF1R;MYC;CCND1;TP53;CCNE1;MVP	BP	Be2c_VCR_A7_vs_Control	1.75814
GO:0007623	circadian rhythm	http://amigo.geneontology.org/amigo/term/GO:0007623	190	4	0.33891	11.8025	0.000341464	0.0177999	196;1019;7153;7157	CDK4;AHR;TOP2A;TP53	BP	Be2c_VCR_A7_vs_Control	1.74958
GO:0006631	fatty acid metabolic process	http://amigo.geneontology.org/amigo/term/GO:0006631	353	5	0.629659	7.9408	0.000362655	0.0186941	1543;1565;2950;4363;5467	CYP1A1;CYP2D6;GSTP1;ABCC1;PPARD	BP	Be2c_VCR_A7_vs_Control	1.7283
GO:0006978	DNA damage response, signal transduction by p53 class mediator resulting in transcription of p21 class mediator	http://amigo.geneontology.org/amigo/term/GO:0006978	16	2	0.0285398	70.0776	0.000362993	0.0186941	1026;7157	CDKN1A;TP53	BP	Be2c_VCR_A7_vs_Control	1.7283
GO:0051301	cell division	http://amigo.geneontology.org/amigo/term/GO:0051301	553	6	0.986407	6.08268	0.000367082	0.0187915	324;595;898;1019;4609;7153	CDK4;APC;MYC;CCND1;TOP2A;CCNE1	BP	Be2c_VCR_A7_vs_Control	1.72604
GO:0044839	cell cycle G2/M phase transition	http://amigo.geneontology.org/amigo/term/GO:0044839	194	4	0.346045	11.5592	0.000369561	0.0188058	595;1019;1026;7157	CDK4;CDKN1A;CCND1;TP53	BP	Be2c_VCR_A7_vs_Control	1.72571
GO:0010564	regulation of cell cycle process	http://amigo.geneontology.org/amigo/term/GO:0010564	555	6	0.989974	6.06076	0.000374234	0.0189309	324;595;1019;1026;1543;7157	CDK4;CDKN1A;CYP1A1;APC;CCND1;TP53	BP	Be2c_VCR_A7_vs_Control	1.72283
GO:0002064	epithelial cell development	http://amigo.geneontology.org/amigo/term/GO:0002064	195	4	0.347829	11.4999	0.000376836	0.0189504	1026;4233;5914;5915	CDKN1A;MET;RARA;RARB	BP	Be2c_VCR_A7_vs_Control	1.72238
GO:0006366	transcription from RNA polymerase II promoter	http://amigo.geneontology.org/amigo/term/GO:0006366	1993	11	3.55499	3.09424	0.000381858	0.0190907	196;595;898;4233;4609;5467;5914;5915;6256;7153;7157	AHR;MET;MYC;PPARD;RARA;RARB;CCND1;RXRA;TOP2A;TP53;CCNE1	BP	Be2c_VCR_A7_vs_Control	1.71918
GO:0060429	epithelium development	http://amigo.geneontology.org/amigo/term/GO:0060429	1056	8	1.88363	4.24713	0.00038764	0.0192671	595;1026;1543;4233;4609;5914;5915;6256	CDKN1A;CYP1A1;MET;MYC;RARA;RARB;CCND1;RXRA	BP	Be2c_VCR_A7_vs_Control	1.71518
GO:0000079	regulation of cyclin-dependent protein serine/threonine kinase activity	http://amigo.geneontology.org/amigo/term/GO:0000079	81	3	0.144483	20.7637	0.000396495	0.0195933	324;595;1026	CDKN1A;APC;CCND1	BP	Be2c_VCR_A7_vs_Control	1.70789
GO:0010971	positive regulation of G2/M transition of mitotic cell cycle	http://amigo.geneontology.org/amigo/term/GO:0010971	17	2	0.0303235	65.9554	0.000410937	0.0198469	595;1019	CDK4;CCND1	BP	Be2c_VCR_A7_vs_Control	1.70231
GO:0042772	DNA damage response, signal transduction resulting in transcription	http://amigo.geneontology.org/amigo/term/GO:0042772	17	2	0.0303235	65.9554	0.000410937	0.0198469	1026;7157	CDKN1A;TP53	BP	Be2c_VCR_A7_vs_Control	1.70231
GO:1904029	regulation of cyclin-dependent protein kinase activity	http://amigo.geneontology.org/amigo/term/GO:1904029	82	3	0.146266	20.5105	0.000411059	0.0198469	324;595;1026	CDKN1A;APC;CCND1	BP	Be2c_VCR_A7_vs_Control	1.70231
GO:0051052	regulation of DNA metabolic process	http://amigo.geneontology.org/amigo/term/GO:0051052	363	5	0.647497	7.72205	0.00041221	0.0198469	1026;3480;4609;7153;7157	CDKN1A;IGF1R;MYC;TOP2A;TP53	BP	Be2c_VCR_A7_vs_Control	1.70231
GO:0006820	anion transport	http://amigo.geneontology.org/amigo/term/GO:0006820	566	6	1.0096	5.94298	0.000415557	0.0198469	4363;4794;5467;6256;8714;10057	ABCC5;ABCC1;NFKBIE;PPARD;RXRA;ABCC3	BP	Be2c_VCR_A7_vs_Control	1.70231
GO:0031400	negative regulation of protein modification process	http://amigo.geneontology.org/amigo/term/GO:0031400	566	6	1.0096	5.94298	0.000415557	0.0198469	324;1026;2950;3480;4609;9961	CDKN1A;GSTP1;APC;IGF1R;MYC;MVP	BP	Be2c_VCR_A7_vs_Control	1.70231
GO:2000379	positive regulation of reactive oxygen species metabolic process	http://amigo.geneontology.org/amigo/term/GO:2000379	83	3	0.14805	20.2634	0.000425963	0.0202309	1026;2950;7157	CDKN1A;GSTP1;TP53	BP	Be2c_VCR_A7_vs_Control	1.69398
GO:0048589	developmental growth	http://amigo.geneontology.org/amigo/term/GO:0048589	571	6	1.01851	5.89094	0.000435488	0.020569	1019;5467;5914;5915;6256;7507	CDK4;PPARD;RARA;RARB;RXRA;XPA	BP	Be2c_VCR_A7_vs_Control	1.68679
GO:0035295	tube development	http://amigo.geneontology.org/amigo/term/GO:0035295	574	6	1.02387	5.86015	0.000447802	0.0210344	1026;1543;4233;4609;5914;5915	CDKN1A;CYP1A1;MET;MYC;RARA;RARB	BP	Be2c_VCR_A7_vs_Control	1.67707
GO:0032392	DNA geometric change	http://amigo.geneontology.org/amigo/term/GO:0032392	85	3	0.151618	19.7866	0.000456806	0.0213401	7153;7157;7507	TOP2A;TP53;XPA	BP	Be2c_VCR_A7_vs_Control	1.6708
GO:1902751	positive regulation of cell cycle G2/M phase transition	http://amigo.geneontology.org/amigo/term/GO:1902751	18	2	0.0321073	62.2912	0.000461792	0.0213709	595;1019	CDK4;CCND1	BP	Be2c_VCR_A7_vs_Control	1.67018
GO:0009628	response to abiotic stimulus	http://amigo.geneontology.org/amigo/term/GO:0009628	1084	8	1.93357	4.13742	0.000462464	0.0213709	595;1019;1026;1543;4609;5467;7157;7507	CDK4;CDKN1A;CYP1A1;MYC;PPARD;CCND1;TP53;XPA	BP	Be2c_VCR_A7_vs_Control	1.67018
GO:0044706	multi-multicellular organism process	http://amigo.geneontology.org/amigo/term/GO:0044706	207	4	0.369234	10.8333	0.000472352	0.0217104	1543;5467;5914;6256	CYP1A1;PPARD;RARA;RXRA	BP	Be2c_VCR_A7_vs_Control	1.66333
GO:0014912	negative regulation of smooth muscle cell migration	http://amigo.geneontology.org/amigo/term/GO:0014912	19	2	0.033891	59.0127	0.00051555	0.0234438	2950;5467	GSTP1;PPARD	BP	Be2c_VCR_A7_vs_Control	1.62997
GO:0051412	response to corticosterone	http://amigo.geneontology.org/amigo/term/GO:0051412	19	2	0.033891	59.0127	0.00051555	0.0234438	595;1026	CDKN1A;CCND1	BP	Be2c_VCR_A7_vs_Control	1.62997
GO:0051276	chromosome organization	http://amigo.geneontology.org/amigo/term/GO:0051276	597	6	1.06489	5.63438	0.00055156	0.0248213	324;898;4609;7153;7157;7507	APC;MYC;TOP2A;TP53;XPA;CCNE1	BP	Be2c_VCR_A7_vs_Control	1.60517
GO:0009888	tissue development	http://amigo.geneontology.org/amigo/term/GO:0009888	1734	10	3.093	3.23311	0.00055165	0.0248213	595;1019;1026;1543;4233;4609;5467;5914;5915;6256	CDK4;CDKN1A;CYP1A1;MET;MYC;PPARD;RARA;RARB;CCND1;RXRA	BP	Be2c_VCR_A7_vs_Control	1.60517
GO:0001676	long-chain fatty acid metabolic process	http://amigo.geneontology.org/amigo/term/GO:0001676	91	3	0.16232	18.482	0.000557841	0.0248384	1543;1565;2950	CYP1A1;CYP2D6;GSTP1	BP	Be2c_VCR_A7_vs_Control	1.60488
GO:2000278	regulation of DNA biosynthetic process	http://amigo.geneontology.org/amigo/term/GO:2000278	91	3	0.16232	18.482	0.000557841	0.0248384	1026;4609;7157	CDKN1A;MYC;TP53	BP	Be2c_VCR_A7_vs_Control	1.60488
GO:0071157	negative regulation of cell cycle arrest	http://amigo.geneontology.org/amigo/term/GO:0071157	20	2	0.0356747	56.0621	0.0005722	0.0251478	595;1019	CDK4;CCND1	BP	Be2c_VCR_A7_vs_Control	1.5995
GO:0006352	DNA-templated transcription, initiation	http://amigo.geneontology.org/amigo/term/GO:0006352	218	4	0.388855	10.2866	0.000574081	0.0251478	5467;5914;5915;6256	PPARD;RARA;RARB;RXRA	BP	Be2c_VCR_A7_vs_Control	1.5995
GO:2000134	negative regulation of G1/S transition of mitotic cell cycle	http://amigo.geneontology.org/amigo/term/GO:2000134	92	3	0.164104	18.2811	0.000575954	0.0251478	595;1026;7157	CDKN1A;CCND1;TP53	BP	Be2c_VCR_A7_vs_Control	1.5995
GO:0031327	negative regulation of cellular biosynthetic process	http://amigo.geneontology.org/amigo/term/GO:0031327	1420	9	2.53291	3.55323	0.000576554	0.0251478	196;595;898;4609;5467;5914;5915;6256;7157	AHR;MYC;PPARD;RARA;RARB;CCND1;RXRA;TP53;CCNE1	BP	Be2c_VCR_A7_vs_Control	1.5995
GO:0003416	endochondral bone growth	http://amigo.geneontology.org/amigo/term/GO:0003416	21	2	0.0374585	53.3924	0.000631733	0.027174	5914;5915	RARA;RARB	BP	Be2c_VCR_A7_vs_Control	1.56585
GO:0055007	cardiac muscle cell differentiation	http://amigo.geneontology.org/amigo/term/GO:0055007	95	3	0.169455	17.7038	0.000632545	0.027174	5914;5915;6256	RARA;RARB;RXRA	BP	Be2c_VCR_A7_vs_Control	1.56585
GO:1902807	negative regulation of cell cycle G1/S phase transition	http://amigo.geneontology.org/amigo/term/GO:1902807	95	3	0.169455	17.7038	0.000632545	0.027174	595;1026;7157	CDKN1A;CCND1;TP53	BP	Be2c_VCR_A7_vs_Control	1.56585
GO:0006690	icosanoid metabolic process	http://amigo.geneontology.org/amigo/term/GO:0006690	96	3	0.171239	17.5194	0.000652169	0.0277383	1543;1565;4363	CYP1A1;CYP2D6;ABCC1	BP	Be2c_VCR_A7_vs_Control	1.55692
GO:1901568	fatty acid derivative metabolic process	http://amigo.geneontology.org/amigo/term/GO:1901568	96	3	0.171239	17.5194	0.000652169	0.0277383	1543;1565;4363	CYP1A1;CYP2D6;ABCC1	BP	Be2c_VCR_A7_vs_Control	1.55692
GO:0051172	negative regulation of nitrogen compound metabolic process	http://amigo.geneontology.org/amigo/term/GO:0051172	1448	9	2.58285	3.48452	0.000665328	0.0281579	196;595;898;4609;5467;5914;5915;6256;7157	AHR;MYC;PPARD;RARA;RARB;CCND1;RXRA;TP53;CCNE1	BP	Be2c_VCR_A7_vs_Control	1.5504
GO:0001657	ureteric bud development	http://amigo.geneontology.org/amigo/term/GO:0001657	97	3	0.173023	17.3388	0.000672178	0.0281689	4609;5914;5915	MYC;RARA;RARB	BP	Be2c_VCR_A7_vs_Control	1.55023
GO:0044773	mitotic DNA damage checkpoint	http://amigo.geneontology.org/amigo/term/GO:0044773	97	3	0.173023	17.3388	0.000672178	0.0281689	595;1026;7157	CDKN1A;CCND1;TP53	BP	Be2c_VCR_A7_vs_Control	1.55023
GO:0072163	mesonephric epithelium development	http://amigo.geneontology.org/amigo/term/GO:0072163	98	3	0.174806	17.1619	0.000692575	0.0287419	4609;5914;5915	MYC;RARA;RARB	BP	Be2c_VCR_A7_vs_Control	1.54149
GO:0072164	mesonephric tubule development	http://amigo.geneontology.org/amigo/term/GO:0072164	98	3	0.174806	17.1619	0.000692575	0.0287419	4609;5914;5915	MYC;RARA;RARB	BP	Be2c_VCR_A7_vs_Control	1.54149
GO:0003148	outflow tract septum morphogenesis	http://amigo.geneontology.org/amigo/term/GO:0003148	23	2	0.041026	48.7496	0.000759406	0.031063	5914;5915	RARA;RARB	BP	Be2c_VCR_A7_vs_Control	1.50776
GO:0060351	cartilage development involved in endochondral bone morphogenesis	http://amigo.geneontology.org/amigo/term/GO:0060351	23	2	0.041026	48.7496	0.000759406	0.031063	5914;5915	RARA;RARB	BP	Be2c_VCR_A7_vs_Control	1.50776
GO:0098868	bone growth	http://amigo.geneontology.org/amigo/term/GO:0098868	23	2	0.041026	48.7496	0.000759406	0.031063	5914;5915	RARA;RARB	BP	Be2c_VCR_A7_vs_Control	1.50776
GO:0061448	connective tissue development	http://amigo.geneontology.org/amigo/term/GO:0061448	236	4	0.420962	9.50205	0.000772854	0.0312303	1019;5467;5914;5915	CDK4;PPARD;RARA;RARB	BP	Be2c_VCR_A7_vs_Control	1.50542
GO:0001823	mesonephros development	http://amigo.geneontology.org/amigo/term/GO:0001823	102	3	0.181941	16.4888	0.000778109	0.0312303	4609;5914;5915	MYC;RARA;RARB	BP	Be2c_VCR_A7_vs_Control	1.50542
GO:0008630	intrinsic apoptotic signaling pathway in response to DNA damage	http://amigo.geneontology.org/amigo/term/GO:0008630	102	3	0.181941	16.4888	0.000778109	0.0312303	1026;7157;7507	CDKN1A;TP53;XPA	BP	Be2c_VCR_A7_vs_Control	1.50542
GO:0032526	response to retinoic acid	http://amigo.geneontology.org/amigo/term/GO:0032526	102	3	0.181941	16.4888	0.000778109	0.0312303	3482;5914;6256	IGF2R;RARA;RXRA	BP	Be2c_VCR_A7_vs_Control	1.50542
GO:0009314	response to radiation	http://amigo.geneontology.org/amigo/term/GO:0009314	419	5	0.747386	6.68998	0.000790951	0.0315974	595;1026;4609;7157;7507	CDKN1A;MYC;CCND1;TP53;XPA	BP	Be2c_VCR_A7_vs_Control	1.50035
GO:0048732	gland development	http://amigo.geneontology.org/amigo/term/GO:0048732	420	5	0.74917	6.67406	0.00079949	0.0316825	595;1543;3482;5914;6256	CYP1A1;IGF2R;RARA;CCND1;RXRA	BP	Be2c_VCR_A7_vs_Control	1.49918
GO:0006721	terpenoid metabolic process	http://amigo.geneontology.org/amigo/term/GO:0006721	103	3	0.183725	16.3288	0.000800494	0.0316825	1543;1565;5467	CYP1A1;CYP2D6;PPARD	BP	Be2c_VCR_A7_vs_Control	1.49918
GO:0002068	glandular epithelial cell development	http://amigo.geneontology.org/amigo/term/GO:0002068	24	2	0.0428097	46.7184	0.000827528	0.0323038	5914;5915	RARA;RARB	BP	Be2c_VCR_A7_vs_Control	1.49075
GO:0045736	negative regulation of cyclin-dependent protein serine/threonine kinase activity	http://amigo.geneontology.org/amigo/term/GO:0045736	24	2	0.0428097	46.7184	0.000827528	0.0323038	324;1026	CDKN1A;APC	BP	Be2c_VCR_A7_vs_Control	1.49075
GO:1904030	negative regulation of cyclin-dependent protein kinase activity	http://amigo.geneontology.org/amigo/term/GO:1904030	24	2	0.0428097	46.7184	0.000827528	0.0323038	324;1026	CDKN1A;APC	BP	Be2c_VCR_A7_vs_Control	1.49075
GO:0071495	cellular response to endogenous stimulus	http://amigo.geneontology.org/amigo/term/GO:0071495	1190	8	2.12265	3.76888	0.00086084	0.0334515	898;1019;2950;3480;5467;5914;5915;6256	CDK4;GSTP1;IGF1R;PPARD;RARA;RARB;RXRA;CCNE1	BP	Be2c_VCR_A7_vs_Control	1.47559
GO:0015711	organic anion transport	http://amigo.geneontology.org/amigo/term/GO:0015711	430	5	0.767007	6.51885	0.000888732	0.034379	4794;5467;6256;8714;10057	ABCC5;NFKBIE;PPARD;RXRA;ABCC3	BP	Be2c_VCR_A7_vs_Control	1.46371
GO:0061037	negative regulation of cartilage development	http://amigo.geneontology.org/amigo/term/GO:0061037	25	2	0.0445934	44.8497	0.000898493	0.0346001	5914;5915	RARA;RARB	BP	Be2c_VCR_A7_vs_Control	1.46092
GO:0044702	single organism reproductive process	http://amigo.geneontology.org/amigo/term/GO:0044702	1204	8	2.14762	3.72505	0.000929732	0.0356425	595;898;1543;3482;5467;5914;6256;7153	CYP1A1;IGF2R;PPARD;RARA;CCND1;RXRA;TOP2A;CCNE1	BP	Be2c_VCR_A7_vs_Control	1.44803
GO:0007272	ensheathment of neurons	http://amigo.geneontology.org/amigo/term/GO:0007272	110	3	0.196211	15.2897	0.000968736	0.0368077	5467;5914;5915	PPARD;RARA;RARB	BP	Be2c_VCR_A7_vs_Control	1.43406
GO:0008366	axon ensheathment	http://amigo.geneontology.org/amigo/term/GO:0008366	110	3	0.196211	15.2897	0.000968736	0.0368077	5467;5914;5915	PPARD;RARA;RARB	BP	Be2c_VCR_A7_vs_Control	1.43406
GO:0051262	protein tetramerization	http://amigo.geneontology.org/amigo/term/GO:0051262	113	3	0.201562	14.8837	0.00104719	0.039503	3480;6256;7157	IGF1R;RXRA;TP53	BP	Be2c_VCR_A7_vs_Control	1.40337
GO:0046685	response to arsenic-containing substance	http://amigo.geneontology.org/amigo/term/GO:0046685	27	2	0.0481609	41.5275	0.00104891	0.039503	1026;1543	CDKN1A;CYP1A1	BP	Be2c_VCR_A7_vs_Control	1.40337
GO:0006259	DNA metabolic process	http://amigo.geneontology.org/amigo/term/GO:0006259	947	7	1.6892	4.14398	0.00112078	0.0420242	898;1026;3480;4609;7153;7157;7507	CDKN1A;IGF1R;MYC;TOP2A;TP53;XPA;CCNE1	BP	Be2c_VCR_A7_vs_Control	1.3765
GO:0035051	cardiocyte differentiation	http://amigo.geneontology.org/amigo/term/GO:0035051	118	3	0.210481	14.2531	0.00118668	0.044301	5914;5915;6256	RARA;RARB;RXRA	BP	Be2c_VCR_A7_vs_Control	1.35359
GO:0003206	cardiac chamber morphogenesis	http://amigo.geneontology.org/amigo/term/GO:0003206	119	3	0.212265	14.1333	0.00121591	0.045195	5914;5915;6256	RARA;RARB;RXRA	BP	Be2c_VCR_A7_vs_Control	1.34491
GO:0045931	positive regulation of mitotic cell cycle	http://amigo.geneontology.org/amigo/term/GO:0045931	120	3	0.214048	14.0155	0.0012456	0.0460143	595;1019;1543	CDK4;CYP1A1;CCND1	BP	Be2c_VCR_A7_vs_Control	1.33711
GO:0071900	regulation of protein serine/threonine kinase activity	http://amigo.geneontology.org/amigo/term/GO:0071900	464	5	0.827654	6.04117	0.00124872	0.0460143	324;595;1026;2950;3480	CDKN1A;GSTP1;APC;IGF1R;CCND1	BP	Be2c_VCR_A7_vs_Control	1.33711
GO:0032269	negative regulation of cellular protein metabolic process	http://amigo.geneontology.org/amigo/term/GO:0032269	968	7	1.72666	4.05408	0.00127424	0.0466082	324;1026;2950;3480;4609;5914;9961	CDKN1A;GSTP1;APC;IGF1R;MYC;RARA;MVP	BP	Be2c_VCR_A7_vs_Control	1.33154
GO:0071901	negative regulation of protein serine/threonine kinase activity	http://amigo.geneontology.org/amigo/term/GO:0071901	121	3	0.215832	13.8997	0.00127574	0.0466082	324;1026;2950	CDKN1A;GSTP1;APC	BP	Be2c_VCR_A7_vs_Control	1.33154
GO:0031641	regulation of myelination	http://amigo.geneontology.org/amigo/term/GO:0031641	30	2	0.0535121	37.3747	0.00129563	0.0469338	5914;5915	RARA;RARB	BP	Be2c_VCR_A7_vs_Control	1.32851
GO:0051385	response to mineralocorticoid	http://amigo.geneontology.org/amigo/term/GO:0051385	30	2	0.0535121	37.3747	0.00129563	0.0469338	595;1026	CDKN1A;CCND1	BP	Be2c_VCR_A7_vs_Control	1.32851
GO:0032355	response to estradiol	http://amigo.geneontology.org/amigo/term/GO:0032355	122	3	0.217616	13.7858	0.00130634	0.047122	595;2950;5914	GSTP1;RARA;CCND1	BP	Be2c_VCR_A7_vs_Control	1.32678
GO:0001893	maternal placenta development	http://amigo.geneontology.org/amigo/term/GO:0001893	31	2	0.0552959	36.1691	0.00138346	0.0494861	5467;6256	PPARD;RXRA	BP	Be2c_VCR_A7_vs_Control	1.30552
GO:0015721	bile acid and bile salt transport	http://amigo.geneontology.org/amigo/term/GO:0015721	31	2	0.0552959	36.1691	0.00138346	0.0494861	6256;8714	RXRA;ABCC3	BP	Be2c_VCR_A7_vs_Control	1.30552
GO:0006720	isoprenoid metabolic process	http://amigo.geneontology.org/amigo/term/GO:0006720	125	3	0.222967	13.4549	0.00140091	0.0496944	1543;1565;5467	CYP1A1;CYP2D6;PPARD	BP	Be2c_VCR_A7_vs_Control	1.30369
GO:0045471	response to ethanol	http://amigo.geneontology.org/amigo/term/GO:0045471	125	3	0.222967	13.4549	0.00140091	0.0496944	595;2950;5914	GSTP1;RARA;CCND1	BP	Be2c_VCR_A7_vs_Control	1.30369
GO:0000307	cyclin-dependent protein kinase holoenzyme complex	http://amigo.geneontology.org/amigo/term/GO:0000307	35	4	0.0522688	76.5275	1.98237e-07	0.000204184	595;898;1019;1026	CDK4;CDKN1A;CCND1;CCNE1	CC	Be2c_VCR_A7_vs_Control	3.68998
GO:1902554	serine/threonine protein kinase complex	http://amigo.geneontology.org/amigo/term/GO:1902554	82	4	0.122458	32.6642	6.31444e-06	0.00325194	595;898;1019;1026	CDK4;CDKN1A;CCND1;CCNE1	CC	Be2c_VCR_A7_vs_Control	2.48786
GO:1902911	protein kinase complex	http://amigo.geneontology.org/amigo/term/GO:1902911	94	4	0.140379	28.4943	1.08764e-05	0.00373422	595;898;1019;1026	CDK4;CDKN1A;CCND1;CCNE1	CC	Be2c_VCR_A7_vs_Control	2.4278
GO:0048471	perinuclear region of cytoplasm	http://amigo.geneontology.org/amigo/term/GO:0048471	622	7	0.928891	7.53586	2.61087e-05	0.00527549	324;1019;1026;3482;4794;5914;9961	CDK4;CDKN1A;APC;IGF2R;NFKBIE;RARA;MVP	CC	Be2c_VCR_A7_vs_Control	2.27774
GO:0005694	chromosome	http://amigo.geneontology.org/amigo/term/GO:0005694	882	8	1.31717	6.07361	2.90199e-05	0.00527549	324;1019;5467;5914;6256;7153;7157;7507	CDK4;APC;PPARD;RARA;RXRA;TOP2A;TP53;XPA	CC	Be2c_VCR_A7_vs_Control	2.27774
GO:0061695	transferase complex, transferring phosphorus-containing groups	http://amigo.geneontology.org/amigo/term/GO:0061695	251	5	0.374842	13.339	3.0731e-05	0.00527549	595;898;1019;1026;7157	CDK4;CDKN1A;CCND1;TP53;CCNE1	CC	Be2c_VCR_A7_vs_Control	2.27774
GO:0000228	nuclear chromosome	http://amigo.geneontology.org/amigo/term/GO:0000228	511	6	0.763125	7.86241	8.66486e-05	0.0127497	5467;5914;6256;7153;7157;7507	PPARD;RARA;RXRA;TOP2A;TP53;XPA	CC	Be2c_VCR_A7_vs_Control	1.8945
GO:0044427	chromosomal part	http://amigo.geneontology.org/amigo/term/GO:0044427	773	7	1.15439	6.06379	0.000103798	0.013364	324;1019;5467;5914;6256;7157;7507	CDK4;APC;PPARD;RARA;RXRA;TP53;XPA	CC	Be2c_VCR_A7_vs_Control	1.87406
GO:0000785	chromatin	http://amigo.geneontology.org/amigo/term/GO:0000785	426	5	0.636186	7.85934	0.000368548	0.0421783	1019;5467;5914;6256;7157	CDK4;PPARD;RARA;RXRA;TP53	CC	Be2c_VCR_A7_vs_Control	1.37491
GO:0008144	drug binding	http://amigo.geneontology.org/amigo/term/GO:0008144	98	6	0.161934	37.0522	1.06581e-08	7.41981e-06	1565;2950;5467;5914;5915;7153	CYP2D6;GSTP1;PPARD;RARA;RARB;TOP2A	MF	Be2c_VCR_A7_vs_Control	5.12961
GO:0004879	RNA polymerase II transcription factor activity, ligand-activated sequence-specific DNA binding	http://amigo.geneontology.org/amigo/term/GO:0004879	47	5	0.0776622	64.3814	1.21769e-08	7.41981e-06	196;5467;5914;5915;6256	AHR;PPARD;RARA;RARB;RXRA	MF	Be2c_VCR_A7_vs_Control	5.12961
GO:0098531	transcription factor activity, direct ligand regulated sequence-specific DNA binding	http://amigo.geneontology.org/amigo/term/GO:0098531	47	5	0.0776622	64.3814	1.21769e-08	7.41981e-06	196;5467;5914;5915;6256	AHR;PPARD;RARA;RARB;RXRA	MF	Be2c_VCR_A7_vs_Control	5.12961
GO:0016538	cyclin-dependent protein serine/threonine kinase regulator activity	http://amigo.geneontology.org/amigo/term/GO:0016538	27	4	0.0446144	89.6571	1.01079e-07	4.61929e-05	595;898;1019;1026	CDK4;CDKN1A;CCND1;CCNE1	MF	Be2c_VCR_A7_vs_Control	4.33542
GO:0003708	retinoic acid receptor activity	http://amigo.geneontology.org/amigo/term/GO:0003708	7	3	0.0115667	259.365	1.40202e-07	5.12578e-05	5914;5915;6256	RARA;RARB;RXRA	MF	Be2c_VCR_A7_vs_Control	4.29024
GO:0019207	kinase regulator activity	http://amigo.geneontology.org/amigo/term/GO:0019207	187	6	0.308996	19.4177	5.02517e-07	0.0001531	324;595;898;1019;1026;2950	CDK4;CDKN1A;GSTP1;APC;CCND1;CCNE1	MF	Be2c_VCR_A7_vs_Control	3.81502
GO:0008134	transcription factor binding	http://amigo.geneontology.org/amigo/term/GO:0008134	508	8	0.839412	9.53048	1.08872e-06	0.000232763	196;595;4609;5467;5914;5915;6256;7157	AHR;MYC;PPARD;RARA;RARB;CCND1;RXRA;TP53	MF	Be2c_VCR_A7_vs_Control	3.63309
GO:0043225	ATPase-coupled anion transmembrane transporter activity	http://amigo.geneontology.org/amigo/term/GO:0043225	13	3	0.021481	139.658	1.1381e-06	0.000232763	4363;8714;10057	ABCC5;ABCC1;ABCC3	MF	Be2c_VCR_A7_vs_Control	3.63309
GO:0019899	enzyme binding	http://amigo.geneontology.org/amigo/term/GO:0019899	1756	13	2.90159	4.4803	1.14599e-06	0.000232763	324;595;898;1026;1543;2950;3482;4233;5914;6256;7153;7157;9961	CDKN1A;CYP1A1;GSTP1;APC;IGF2R;MET;RARA;CCND1;RXRA;TOP2A;TP53;CCNE1;MVP	MF	Be2c_VCR_A7_vs_Control	3.63309
GO:0019901	protein kinase binding	http://amigo.geneontology.org/amigo/term/GO:0019901	522	8	0.862546	9.27487	1.33535e-06	0.000244102	324;595;898;2950;5914;7153;7157;9961	GSTP1;APC;RARA;CCND1;TOP2A;TP53;CCNE1;MVP	MF	Be2c_VCR_A7_vs_Control	3.61243
GO:0003707	steroid hormone receptor activity	http://amigo.geneontology.org/amigo/term/GO:0003707	58	4	0.0958384	41.7369	2.35966e-06	0.000392133	5467;5914;5915;6256	PPARD;RARA;RARB;RXRA	MF	Be2c_VCR_A7_vs_Control	3.40657
GO:0019900	kinase binding	http://amigo.geneontology.org/amigo/term/GO:0019900	587	8	0.969951	8.24784	3.20672e-06	0.00048849	324;595;898;2950;5914;7153;7157;9961	GSTP1;APC;RARA;CCND1;TOP2A;TP53;CCNE1;MVP	MF	Be2c_VCR_A7_vs_Control	3.31114
GO:0070330	aromatase activity	http://amigo.geneontology.org/amigo/term/GO:0070330	22	3	0.0363525	82.5253	6.06774e-06	0.000853217	1543;1565;1577	CYP1A1;CYP2D6;CYP3A5	MF	Be2c_VCR_A7_vs_Control	3.06894
GO:0019887	protein kinase regulator activity	http://amigo.geneontology.org/amigo/term/GO:0019887	168	5	0.277601	18.0115	7.27579e-06	0.00095001	324;595;898;1019;1026	CDK4;CDKN1A;APC;CCND1;CCNE1	MF	Be2c_VCR_A7_vs_Control	3.02227
GO:0016712	oxidoreductase activity, acting on paired donors, with incorporation or reduction of molecular oxygen, reduced flavin or flavoprotein as one donor, and incorporation of one atom of oxygen	http://amigo.geneontology.org/amigo/term/GO:0016712	25	3	0.0413097	72.6222	9.0323e-06	0.00110074	1543;1565;1577	CYP1A1;CYP2D6;CYP3A5	MF	Be2c_VCR_A7_vs_Control	2.95832
GO:0044877	macromolecular complex binding	http://amigo.geneontology.org/amigo/term/GO:0044877	1265	10	2.09027	4.78407	1.8544e-05	0.00211865	595;1019;1026;3480;4609;5914;5915;6256;7153;7157	CDK4;CDKN1A;IGF1R;MYC;RARA;RARB;CCND1;RXRA;TOP2A;TP53	MF	Be2c_VCR_A7_vs_Control	2.67394
GO:0008395	steroid hydroxylase activity	http://amigo.geneontology.org/amigo/term/GO:0008395	33	3	0.0545288	55.0168	2.12382e-05	0.00228373	1543;1565;1577	CYP1A1;CYP2D6;CYP3A5	MF	Be2c_VCR_A7_vs_Control	2.64136
GO:0101020	estrogen 16-alpha-hydroxylase activity	http://amigo.geneontology.org/amigo/term/GO:0101020	5	2	0.00826193	242.074	2.62138e-05	0.00266216	1543;1577	CYP1A1;CYP3A5	MF	Be2c_VCR_A7_vs_Control	2.57477
GO:0046982	protein heterodimerization activity	http://amigo.geneontology.org/amigo/term/GO:0046982	425	6	0.702264	8.54379	5.56216e-05	0.00532405	196;5467;5914;6256;7153;7157	AHR;PPARD;RARA;RXRA;TOP2A;TP53	MF	Be2c_VCR_A7_vs_Control	2.27376
GO:0019825	oxygen binding	http://amigo.geneontology.org/amigo/term/GO:0019825	46	3	0.0760098	39.4686	5.82501e-05	0.00532405	1543;1565;1577	CYP1A1;CYP2D6;CYP3A5	MF	Be2c_VCR_A7_vs_Control	2.27376
GO:0000981	RNA polymerase II transcription factor activity, sequence-specific DNA binding	http://amigo.geneontology.org/amigo/term/GO:0000981	652	7	1.07736	6.49739	6.88749e-05	0.0059954	196;4609;5467;5914;5915;6256;7157	AHR;MYC;PPARD;RARA;RARB;RXRA;TP53	MF	Be2c_VCR_A7_vs_Control	2.22218
GO:0033293	monocarboxylic acid binding	http://amigo.geneontology.org/amigo/term/GO:0033293	61	3	0.100796	29.7632	0.000135842	0.0112872	3482;5467;5914	IGF2R;PPARD;RARA	MF	Be2c_VCR_A7_vs_Control	1.94741
GO:0004714	transmembrane receptor protein tyrosine kinase activity	http://amigo.geneontology.org/amigo/term/GO:0004714	64	3	0.105753	28.3681	0.00015674	0.0124574	3480;3482;4233	IGF1R;IGF2R;MET	MF	Be2c_VCR_A7_vs_Control	1.90457
GO:0042625	ATPase coupled ion transmembrane transporter activity	http://amigo.geneontology.org/amigo/term/GO:0042625	76	3	0.125581	23.8889	0.000260998	0.0198794	4363;8714;10057	ABCC5;ABCC1;ABCC3	MF	Be2c_VCR_A7_vs_Control	1.7016
GO:0019199	transmembrane receptor protein kinase activity	http://amigo.geneontology.org/amigo/term/GO:0019199	80	3	0.132191	22.6944	0.000303691	0.021223	3480;3482;4233	IGF1R;IGF2R;MET	MF	Be2c_VCR_A7_vs_Control	1.67319
GO:0046983	protein dimerization activity	http://amigo.geneontology.org/amigo/term/GO:0046983	1109	8	1.8325	4.36563	0.000304372	0.021223	196;4609;5467;5914;6256;7153;7157;7507	AHR;MYC;PPARD;RARA;RXRA;TOP2A;TP53;XPA	MF	Be2c_VCR_A7_vs_Control	1.67319
GO:0016301	kinase activity	http://amigo.geneontology.org/amigo/term/GO:0016301	832	7	1.37479	5.0917	0.000313469	0.021223	595;898;1019;1026;3480;3482;4233	CDK4;CDKN1A;IGF1R;IGF2R;MET;CCND1;CCNE1	MF	Be2c_VCR_A7_vs_Control	1.67319
GO:0004497	monooxygenase activity	http://amigo.geneontology.org/amigo/term/GO:0004497	93	3	0.153672	19.5221	0.000472848	0.0306677	1543;1565;1577	CYP1A1;CYP2D6;CYP3A5	MF	Be2c_VCR_A7_vs_Control	1.51332
GO:0030332	cyclin binding	http://amigo.geneontology.org/amigo/term/GO:0030332	20	2	0.0330477	60.5185	0.000490501	0.0306677	1019;1026	CDK4;CDKN1A	MF	Be2c_VCR_A7_vs_Control	1.51332
GO:0004672	protein kinase activity	http://amigo.geneontology.org/amigo/term/GO:0004672	637	6	1.05257	5.70033	0.0005033	0.0306677	595;1019;1026;3480;3482;4233	CDK4;CDKN1A;IGF1R;IGF2R;MET;CCND1	MF	Be2c_VCR_A7_vs_Control	1.51332
GO:0042826	histone deacetylase binding	http://amigo.geneontology.org/amigo/term/GO:0042826	100	3	0.165239	18.1556	0.000584692	0.034478	595;5914;7153	RARA;CCND1;TOP2A	MF	Be2c_VCR_A7_vs_Control	1.46246
GO:0001972	retinoic acid binding	http://amigo.geneontology.org/amigo/term/GO:0001972	23	2	0.0380049	52.6248	0.000651147	0.0371968	3482;5914	IGF2R;RARA	MF	Be2c_VCR_A7_vs_Control	1.42949
GO:0019903	protein phosphatase binding	http://amigo.geneontology.org/amigo/term/GO:0019903	108	3	0.178458	16.8107	0.000731744	0.0402742	4233;7157;9961	MET;TP53;MVP	MF	Be2c_VCR_A7_vs_Control	1.39497
GO:0042626	ATPase activity, coupled to transmembrane movement of substances	http://amigo.geneontology.org/amigo/term/GO:0042626	110	3	0.181763	16.5051	0.000771852	0.0402742	4363;8714;10057	ABCC5;ABCC1;ABCC3	MF	Be2c_VCR_A7_vs_Control	1.39497
GO:0032403	protein complex binding	http://amigo.geneontology.org/amigo/term/GO:0032403	696	6	1.15006	5.21711	0.000803034	0.0402742	595;1019;1026;3480;4609;5915	CDK4;CDKN1A;IGF1R;MYC;RARB;CCND1	MF	Be2c_VCR_A7_vs_Control	1.39497
GO:0016820	hydrolase activity, acting on acid anhydrides, catalyzing transmembrane movement of substances	http://amigo.geneontology.org/amigo/term/GO:0016820	112	3	0.185067	16.2103	0.000813336	0.0402742	4363;8714;10057	ABCC5;ABCC1;ABCC3	MF	Be2c_VCR_A7_vs_Control	1.39497
GO:0016772	transferase activity, transferring phosphorus-containing groups	http://amigo.geneontology.org/amigo/term/GO:0016772	975	7	1.61108	4.34492	0.000815179	0.0402742	595;898;1019;1026;3480;3482;4233	CDK4;CDKN1A;IGF1R;IGF2R;MET;CCND1;CCNE1	MF	Be2c_VCR_A7_vs_Control	1.39497
GO:0015399	primary active transmembrane transporter activity	http://amigo.geneontology.org/amigo/term/GO:0015399	118	3	0.194982	15.3861	0.000946233	0.043155	4363;8714;10057	ABCC5;ABCC1;ABCC3	MF	Be2c_VCR_A7_vs_Control	1.36497
GO:0015405	P-P-bond-hydrolysis-driven transmembrane transporter activity	http://amigo.geneontology.org/amigo/term/GO:0015405	118	3	0.194982	15.3861	0.000946233	0.043155	4363;8714;10057	ABCC5;ABCC1;ABCC3	MF	Be2c_VCR_A7_vs_Control	1.36497
GO:0038023	signaling receptor activity	http://amigo.geneontology.org/amigo/term/GO:0038023	1315	8	2.17289	3.68173	0.000954704	0.043155	196;3480;3482;4233;5467;5914;5915;6256	AHR;IGF1R;IGF2R;MET;PPARD;RARA;RARB;RXRA	MF	Be2c_VCR_A7_vs_Control	1.36497
GO:0005520	insulin-like growth factor binding	http://amigo.geneontology.org/amigo/term/GO:0005520	28	2	0.0462668	43.2275	0.000967918	0.043155	3480;3482	IGF1R;IGF2R	MF	Be2c_VCR_A7_vs_Control	1.36497
GO:0046914	transition metal ion binding	http://amigo.geneontology.org/amigo/term/GO:0046914	1329	8	2.19602	3.64295	0.00102359	0.0445505	1543;1565;1577;5467;5914;5915;6256;7157	CYP1A1;CYP2D6;CYP3A5;PPARD;RARA;RARB;RXRA;TP53	MF	Be2c_VCR_A7_vs_Control	1.35115
GO:0020037	heme binding	http://amigo.geneontology.org/amigo/term/GO:0020037	125	3	0.206548	14.5244	0.00111781	0.0454079	1543;1565;1577	CYP1A1;CYP2D6;CYP3A5	MF	Be2c_VCR_A7_vs_Control	1.34287
GO:0022853	active ion transmembrane transporter activity	http://amigo.geneontology.org/amigo/term/GO:0022853	125	3	0.206548	14.5244	0.00111781	0.0454079	4363;8714;10057	ABCC5;ABCC1;ABCC3	MF	Be2c_VCR_A7_vs_Control	1.34287
GO:0043492	ATPase activity, coupled to movement of substances	http://amigo.geneontology.org/amigo/term/GO:0043492	125	3	0.206548	14.5244	0.00111781	0.0454079	4363;8714;10057	ABCC5;ABCC1;ABCC3	MF	Be2c_VCR_A7_vs_Control	1.34287
GO:0035257	nuclear hormone receptor binding	http://amigo.geneontology.org/amigo/term/GO:0035257	129	3	0.213158	14.0741	0.00122413	0.0486457	898;5915;6256	RARB;RXRA;CCNE1	MF	Be2c_VCR_A7_vs_Control	1.31296
GO:0016773	phosphotransferase activity, alcohol group as acceptor	http://amigo.geneontology.org/amigo/term/GO:0016773	763	6	1.26077	4.75899	0.00129513	0.0495075	595;1019;1026;3480;3482;4233	CDK4;CDKN1A;IGF1R;IGF2R;MET;CCND1	MF	Be2c_VCR_A7_vs_Control	1.30533
GO:0003713	transcription coactivator activity	http://amigo.geneontology.org/amigo/term/GO:0003713	294	4	0.485802	8.23381	0.00129998	0.0495075	898;5467;5914;6256	PPARD;RARA;RXRA;CCNE1	MF	Be2c_VCR_A7_vs_Control	1.30533

## Sheet: Be2c_VCR_A7_vs_Be2c_VCR
geneset	description	link	C	O	E	R	PValue	FDR	overlapGene	OverlapGene_UserID	GO_Class	Contrast	LOG10_P
GO:0101020	estrogen 16-alpha-hydroxylase activity	http://amigo.geneontology.org/amigo/term/GO:0101020	5	2	0.00152999	1307.2	7.48847e-07	0.00136889	1543;1576	CYP1A1;CYP3A4	MF	Be2c_VCR_A7_vs_Be2c_VCR	2.86363
GO:0070330	aromatase activity	http://amigo.geneontology.org/amigo/term/GO:0070330	22	2	0.00673195	297.091	1.72624e-05	0.0136554	1543;1576	CYP1A1;CYP3A4	MF	Be2c_VCR_A7_vs_Be2c_VCR	1.86469
GO:0016712	oxidoreductase activity, acting on paired donors, with incorporation or reduction of molecular oxygen, reduced flavin or flavoprotein as one donor, and incorporation of one atom of oxygen	http://amigo.geneontology.org/amigo/term/GO:0016712	25	2	0.00764994	261.44	2.24104e-05	0.0136554	1543;1576	CYP1A1;CYP3A4	MF	Be2c_VCR_A7_vs_Be2c_VCR	1.86469
GO:0008395	steroid hydroxylase activity	http://amigo.geneontology.org/amigo/term/GO:0008395	33	2	0.0100979	198.061	3.94037e-05	0.0180075	1543;1576	CYP1A1;CYP3A4	MF	Be2c_VCR_A7_vs_Be2c_VCR	1.74455
GO:0016709	oxidoreductase activity, acting on paired donors, with incorporation or reduction of molecular oxygen, NAD(P)H as one donor, and incorporation of one atom of oxygen	http://amigo.geneontology.org/amigo/term/GO:0016709	40	2	0.0122399	163.4	5.81602e-05	0.0212634	1543;1576	CYP1A1;CYP3A4	MF	Be2c_VCR_A7_vs_Be2c_VCR	1.67237
GO:0019825	oxygen binding	http://amigo.geneontology.org/amigo/term/GO:0019825	46	2	0.0140759	142.087	7.71173e-05	0.0234951	1543;1576	CYP1A1;CYP3A4	MF	Be2c_VCR_A7_vs_Be2c_VCR	1.62902
GO:0002933	lipid hydroxylation	http://amigo.geneontology.org/amigo/term/GO:0002933	5	2	0.0015377	1300.64	7.56419e-07	0.00510233	1543;1576	CYP1A1;CYP3A4	BP	Be2c_VCR_A7_vs_Be2c_VCR	2.29223
GO:0006805	xenobiotic metabolic process	http://amigo.geneontology.org/amigo/term/GO:0006805	92	3	0.0282938	106.03	1.73931e-06	0.00510233	10;1543;1576	NAT2;CYP1A1;CYP3A4	BP	Be2c_VCR_A7_vs_Be2c_VCR	2.29223
GO:0071466	cellular response to xenobiotic stimulus	http://amigo.geneontology.org/amigo/term/GO:0071466	96	3	0.0295239	101.612	1.97818e-06	0.00510233	10;1543;1576	NAT2;CYP1A1;CYP3A4	BP	Be2c_VCR_A7_vs_Be2c_VCR	2.29223
GO:0009410	response to xenobiotic stimulus	http://amigo.geneontology.org/amigo/term/GO:0009410	104	3	0.0319843	93.7962	2.51938e-06	0.00510233	10;1543;1576	NAT2;CYP1A1;CYP3A4	BP	Be2c_VCR_A7_vs_Be2c_VCR	2.29223
GO:0034754	cellular hormone metabolic process	http://amigo.geneontology.org/amigo/term/GO:0034754	110	3	0.0338295	88.68	2.98417e-06	0.00510233	1543;1576;2099	CYP1A1;CYP3A4;ESR1	BP	Be2c_VCR_A7_vs_Be2c_VCR	2.29223
GO:0042445	hormone metabolic process	http://amigo.geneontology.org/amigo/term/GO:0042445	184	3	0.0565875	53.0152	1.40261e-05	0.0175199	1543;1576;2099	CYP1A1;CYP3A4;ESR1	BP	Be2c_VCR_A7_vs_Be2c_VCR	1.75647
GO:0042359	vitamin D metabolic process	http://amigo.geneontology.org/amigo/term/GO:0042359	20	2	0.00615082	325.16	1.43454e-05	0.0175199	1543;1576	CYP1A1;CYP3A4	BP	Be2c_VCR_A7_vs_Be2c_VCR	1.75647
GO:0008209	androgen metabolic process	http://amigo.geneontology.org/amigo/term/GO:0008209	27	2	0.0083036	240.859	2.64785e-05	0.0282956	1576;2099	CYP3A4;ESR1	BP	Be2c_VCR_A7_vs_Be2c_VCR	1.54828
GO:0017144	drug metabolic process	http://amigo.geneontology.org/amigo/term/GO:0017144	33	2	0.0101488	197.067	3.98015e-05	0.037807	1543;1576	CYP1A1;CYP3A4	BP	Be2c_VCR_A7_vs_Be2c_VCR	1.42243
hsa05204	Chemical carcinogenesis - Homo sapiens (human)	http://www.kegg.jp/kegg-bin/show_pathway?hsa05204	82	3	0.0571429	52.5	1.41547e-05	0.00428888	10;1543;1576	NAT2;CYP1A1;CYP3A4	KEGG	Be2c_VCR_A7_vs_Be2c_VCR	2.36766

## Sheet: README
Supplementary Table 4
Table Column	Description
geneset	ID of the Pathway or GO class	WebGestalt output
description	full name/description of the pathway or GO class
link	link to the database entry
C	number of genes in the pathway or GO class
O	number of observed (from the submitted list) genes in the pathway or GO class
E	number of expected (from the submitted list) genes in the pathway or GO class
R	Ratio (O/E)
PValue	hypergeometric test
FDR	BH corrected Pvalue
overlapGene	list of ENTREZ gene Ids
OverlapGene_UserID	list of gene SYMBOL Ids
GO_Class	BP: biological process; MF: molecular function; CC: cellular component; KEGG; REACTOME	custom columns
Contrast	submitted gene list origin
LOG10_P	"-LOG10(PVALUE)" for plotting
